# Supplementary material for: Acute Effects of Intratumor DNA Electrotransfer
Source: Pharmaceutics. 2022 Sep 30;14(10):2097. doi: 10.3390/pharmaceutics14102097 (PMC9611921; doi:10.3390/pharmaceutics14102097)
Supplement: Supplementary file 1 [file pharmaceutics-14-02097-s001.zip]

Archive with 1 entries (1 files):
- pharmaceutics-1941442-supplementary.xlsx
