# Supplementary material for: Acute Effects of Intratumor DNA Electrotransfer
Source: Pharmaceutics. 2022 Sep 30;14(10):2097. doi: 10.3390/pharmaceutics14102097 (PMC9611921; doi:10.3390/pharmaceutics14102097)
Supplement: Supplementary file 1 [file pharmaceutics-14-02097-s001.zip › pharmaceutics-1941442-supplementary.xlsx]

## Sheet: Table S1 Summary
Supplementary material
Table S1.	Summary
Table S2.	Control vs pDNA+EP raw affymetrix probes data
Table S3.	Control vs pDNA+EP DAVID output Increase of expression Gene ontology Molecular functions
Table S4.	Control vs pDNA raw affymetrix probes data
Table S5.	Control vs pDNA DAVID output Increase of expression Gene ontology Molecular functions
Table S6.	Control vs EP raw affymetrix probes data
Table S7.	Control vs EP DAVID output Increase of expression Gene ontology Molecular functions

## Sheet: Table S2
Control vs pDNA+EP raw affymetrix probes data
Probe Set ID	S904704.K361_(Mouse430_2).mas5-Signal	S904704.K364_(Mouse430_2).mas5-Signal	S904704.K361_(Mouse430_2).mas5-Detection	S904704.K364_(Mouse430_2).mas5-Detection	Fold Change	S904704.K364_(Mouse430_2).mas5-Detection p-value	S904704.K364_(Mouse430_2).mas5-#Pairs	S904704.K364_(Mouse430_2).mas5-#Pairs Used	Representative Public ID	Gene Title	Gene Symbol	Gene Ontology Biological Process	Gene Ontology Cellular Component	Gene Ontology Molecular Function	Pathway	Rank	qvalue
1419676_at	22.1128	1487.54	A	P	67.2706	0.00415039	11	11	BC007127	myxovirus (influenza virus) resistance 2	Mx2	0009615 // response to virus // traceable author statement /// 0009615 // response to virus // inferred from electronic annotation /// 0045087 // innate immune response // traceable author statement	0005737 // cytoplasm // traceable author statement /// 0005737 // cytoplasm // inferred from electronic annotation	0000166 // nucleotide binding // inferred from electronic annotation /// 0003924 // GTPase activity // traceable author statement /// 0003924 // GTPase activity // inferred from electronic annotation /// 0005525 // GTP binding // traceable author statement /// 0005525 // GTP binding // inferred from electronic annotation	---	16913	0.00662325
1448932_at	1.54358	91.6919	A	P	59.402	0.0239258	11	11	NM_008470	keratin 16	Krt16	0045104 // intermediate filament cytoskeleton organization and biogenesis // inferred from direct assay	0005882 // intermediate filament // inferred from direct assay /// 0005882 // intermediate filament // inferred from electronic annotation	0005198 // structural molecule activity // inferred from electronic annotation /// 0005200 // structural constituent of cytoskeleton // inferred from direct assay /// 0005515 // protein binding // inferred from physical interaction /// 0005515 // protein binding // inferred from electronic annotation	---	22090	0.029233
1458743_at	0.988543	57.9768	A	P	58.6488	0.0185547	11	11	BG069396	---	---	---	---	---	---	21253	0.0235633
1448756_at	8.7955	437.569	A	P	49.7492	0.000244141	11	11	NM_009114	S100 calcium binding protein A9 (calgranulin B)	S100a9	0030595 // leukocyte chemotaxis // inferred from mutant phenotype /// 0031532 // actin cytoskeleton reorganization // inferred from mutant phenotype /// 0045113 // regulation of integrin biosynthetic process // inferred from mutant phenotype	---	0005509 // calcium ion binding // inferred from electronic annotation /// 0005515 // protein binding // inferred from electronic annotation	---	26537	0.000248309
1435529_at	123.976	6162.28	P	P	49.7055	0.000244141	11	11	BM245961	predicted gene, OTTMUSG00000016644	OTTMUSG00000016644	---	---	---	---	26536	0.000248318
1455909_at	0.414927	19.1404	A	P	46.1295	0.0375977	11	11	BB807669	RIKEN cDNA 9530002K18 gene	9530002K18Rik	---	0005576 // extracellular region // inferred from electronic annotation	---	---	23519	0.0431465
1420212_at	0.55059	24.007	A	P	43.6023	0.0141602	11	11	AV264531	---	---	---	---	---	---	20486	0.0186559
1450297_at	39.6735	1665.79	P	P	41.9875	0.000244141	11	11	NM_031168	interleukin 6	Il6	0001781 // neutrophil apoptosis // inferred from direct assay /// 0001781 // neutrophil apoptosis // inferred from mutant phenotype /// 0001781 // neutrophil apoptosis // inferred from electronic annotation /// 0006953 // acute-phase response // inferred from electronic annotation /// 0006955 // immune response // inferred from electronic annotation /// 0007435 // salivary gland morphogenesis // …	0005576 // extracellular region // inferred from electronic annotation /// 0005615 // extracellular space // inferred from direct assay /// 0005615 // extracellular space // inferred from electronic annotation /// 0009897 // external side of plasma membrane // inferred from direct assay	0005125 // cytokine activity // inferred from direct assay /// 0005125 // cytokine activity // inferred from electronic annotation /// 0005138 // interleukin-6 receptor binding // inferred from electronic annotation /// 0005515 // protein binding // inferred from physical interaction /// 0008083 // growth factor activity // inferred from electronic annotation	Inflammatory_Response_Pathway // GenMAPP /// Smooth_muscle_contraction // GenMAPP	26535	0.000248327
1418666_at	299.565	12143	P	P	40.5355	0.000244141	11	11	NM_008987	pentraxin related gene	Ptx3	0001878 // response to yeast // inferred from mutant phenotype /// 0008228 // opsonization // inferred from mutant phenotype /// 0045429 // positive regulation of nitric oxide biosynthetic process // inferred from mutant phenotype /// 0050766 // positive regulation of phagocytosis // inferred from mutant phenotype	0005576 // extracellular region // inferred from electronic annotation	0001872 // zymosan binding // inferred from mutant phenotype	---	26454	0.000249088
1438552_x_at	4.805	193.059	A	P	40.1787	0.0239258	11	11	BB759260	zyxin	Zyx	0007155 // cell adhesion // inferred from electronic annotation	0005634 // nucleus // inferred from electronic annotation /// 0005737 // cytoplasm // inferred from electronic annotation /// 0005856 // cytoskeleton // inferred from electronic annotation /// 0005913 // cell-cell adherens junction // not recorded	0005515 // protein binding // inferred from physical interaction /// 0005515 // protein binding // inferred from electronic annotation /// 0008270 // zinc ion binding // inferred from electronic annotation /// 0046872 // metal ion binding // inferred from electronic annotation	Integrin-mediated_cell_adhesion_KEGG // GenMAPP	22089	0.0292343
1453535_at	0.784185	26.265	A	P	33.4934	0.0239258	11	11	AK014616	olfactory receptor 78	Olfr78	0007165 // signal transduction // inferred from electronic annotation /// 0007186 // G-protein coupled receptor protein signaling pathway // not recorded /// 0007186 // G-protein coupled receptor protein signaling pathway // inferred from electronic annotation /// 0007608 // sensory perception of smell // not recorded /// 0007608 // sensory perception of smell // inferred from sequence or structu…	0005886 // plasma membrane // inferred from electronic annotation /// 0005887 // integral to plasma membrane // inferred from sequence or structural similarity /// 0016020 // membrane // inferred from electronic annotation /// 0016021 // integral to membrane // not recorded /// 0016021 // integral to membrane // inferred from electronic annotation	0001584 // rhodopsin-like receptor activity // inferred from electronic annotation /// 0004871 // signal transducer activity // inferred from electronic annotation /// 0004872 // receptor activity // inferred from electronic annotation /// 0004930 // G-protein coupled receptor activity // inferred from electronic annotation /// 0004984 // olfactory receptor activity // not recorded /// 0004984 //…	---	22088	0.0292357
1427381_at	78.1227	2384.76	A	P	30.5258	0.000244141	11	11	L38281	immunoresponsive gene 1	Irg1	0019543 // propionate catabolic process // inferred from electronic annotation /// 0032496 // response to lipopolysaccharide // inferred from direct assay	---	0047547 // 2-methylcitrate dehydratase activity // inferred from electronic annotation	---	26452	0.000249107
1457666_s_at	2.52357	76.5255	A	P	30.3242	0.000732422	11	11	AV229143	interferon activated gene 202B	Ifi202b	---	0005634 // nucleus // inferred from electronic annotation /// 0005737 // cytoplasm // inferred from electronic annotation	0005515 // protein binding // inferred from physical interaction	---	9962	0.00198435
1450783_at	472.96	12600	P	P	26.6406	0.000244141	11	11	NM_008331	interferon-induced protein with tetratricopeptide repeats 1	Ifit1	---	---	0005488 // binding // inferred from electronic annotation	---	26451	0.000249116
1451905_a_at	237.176	6308.01	P	P	26.5963	0.000244141	11	11	M21039	myxovirus (influenza virus) resistance 1	Mx1	0009615 // response to virus // traceable author statement /// 0009615 // response to virus // inferred from electronic annotation /// 0045087 // innate immune response // traceable author statement	0005634 // nucleus // inferred from direct assay /// 0005634 // nucleus // traceable author statement /// 0005634 // nucleus // inferred from electronic annotation	0000166 // nucleotide binding // inferred from electronic annotation /// 0003924 // GTPase activity // traceable author statement /// 0003924 // GTPase activity // inferred from electronic annotation /// 0005515 // protein binding // inferred from physical interaction /// 0005525 // GTP binding // traceable author statement /// 0005525 // GTP binding // inferred from electronic annotation	---	26450	0.000249125
1436825_a_at	1.09147	28.9057	A	P	26.4832	0.0239258	11	11	BB807335	RIKEN cDNA A630095E13 gene	A630095E13Rik	---	0005576 // extracellular region // inferred from electronic annotation	---	---	22087	0.029237
1460251_at	8.18212	199.667	A	P	24.4028	0.0107422	11	11	NM_007987	Fas (TNF receptor superfamily member 6)	Fas	0002377 // immunoglobulin production // inferred from mutant phenotype /// 0003014 // renal system process // inferred from mutant phenotype /// 0006915 // apoptosis // inferred from genetic interaction /// 0006915 // apoptosis // inferred from mutant phenotype /// 0006915 // apoptosis // not recorded /// 0006915 // apoptosis // inferred from electronic annotation /// 0006924 // activated T cell …	0005576 // extracellular region // inferred from direct assay /// 0009897 // external side of plasma membrane // inferred from direct assay /// 0009986 // cell surface // inferred from direct assay /// 0016020 // membrane // inferred from electronic annotation /// 0016021 // integral to membrane // inferred from electronic annotation	0004872 // receptor activity // inferred from electronic annotation /// 0004888 // transmembrane receptor activity // inferred from electronic annotation /// 0005515 // protein binding // inferred from physical interaction /// 0005515 // protein binding // inferred from electronic annotation	Apoptosis // GenMAPP /// Apoptosis_GenMAPP // GenMAPP /// Apoptosis_KEGG // GenMAPP	19674	0.0147368
1428735_at	32.5844	770.859	P	P	23.6573	0.000244141	11	11	AK017979	CD69 antigen	Cd69	---	0009897 // external side of plasma membrane // inferred from direct assay /// 0016020 // membrane // inferred from electronic annotation /// 0016021 // integral to membrane // inferred from electronic annotation	0005488 // binding // inferred from electronic annotation /// 0005509 // calcium ion binding // inferred from electronic annotation /// 0005529 // sugar binding // inferred from electronic annotation	---	26348	0.00025009
1450484_a_at	488.445	11362.9	P	P	23.2633	0.000244141	11	11	AK004595	cytidine monophosphate (UMP-CMP) kinase 2, mitochondrial	Cmpk2	0006221 // pyrimidine nucleotide biosynthetic process // inferred from electronic annotation /// 0006233 // dTDP biosynthetic process // inferred from electronic annotation /// 0006235 // dTTP biosynthetic process // inferred from electronic annotation	0005739 // mitochondrion // inferred from electronic annotation	0000166 // nucleotide binding // inferred from electronic annotation /// 0004127 // cytidylate kinase activity // inferred from electronic annotation /// 0004798 // thymidylate kinase activity // inferred from electronic annotation /// 0005524 // ATP binding // inferred from electronic annotation /// 0016301 // kinase activity // inferred from electronic annotation /// 0016740 // transferase acti…	---	26345	0.000250118
1421008_at	995.388	20121.9	P	P	20.2152	0.000244141	11	11	BB741897	radical S-adenosyl methionine domain containing 2	Rsad2	0009615 // response to virus // inferred from electronic annotation /// 0051607 // defense response to virus // inferred from direct assay /// 0051607 // defense response to virus // inferred from electronic annotation	0005783 // endoplasmic reticulum // inferred from electronic annotation /// 0005783 // endoplasmic reticulum // inferred from sequence or structural similarity	0003824 // catalytic activity // inferred from electronic annotation /// 0005506 // iron ion binding // inferred from electronic annotation /// 0046872 // metal ion binding // inferred from electronic annotation /// 0051536 // iron-sulfur cluster binding // inferred from electronic annotation	---	26344	0.000250128
1445372_at	3.63509	73.3414	A	P	20.176	0.0107422	11	11	BE650311	---	---	---	---	---	---	19673	0.0147376
1418126_at	447.818	8716.67	P	P	19.4648	0.000244141	11	11	NM_013653	chemokine (C-C motif) ligand 5	Ccl5	0006935 // chemotaxis // inferred from electronic annotation /// 0006954 // inflammatory response // inferred from electronic annotation /// 0006955 // immune response // inferred from electronic annotation	0005576 // extracellular region // inferred from electronic annotation /// 0005615 // extracellular space // inferred from electronic annotation	0005125 // cytokine activity // inferred from electronic annotation /// 0008009 // chemokine activity // inferred from electronic annotation /// 0042056 // chemoattractant activity // inferred from electronic annotation	---	26343	0.000250137
1444204_at	3.29391	63.4888	A	P	19.2746	0.00585938	11	11	BE687976	Homeo box B2	Hoxb2	0002011 // morphogenesis of an epithelial sheet // inferred from genetic interaction /// 0006350 // transcription // inferred from electronic annotation /// 0006355 // regulation of transcription, DNA-dependent // inferred from electronic annotation /// 0007275 // multicellular organismal development // inferred from electronic annotation /// 0009952 // anterior/posterior pattern formation // inf…	0005634 // nucleus // inferred from electronic annotation	0003677 // DNA binding // inferred from electronic annotation /// 0003700 // transcription factor activity // inferred from electronic annotation /// 0043565 // sequence-specific DNA binding // inferred from electronic annotation	---	17995	0.00878826
1443655_s_at	2.60189	48.494	A	P	18.638	0.0224609	11	11	AA415004	phosphatidylinositol 3-kinase, C2 domain containing, alpha polypeptide	Pik3c2a	0007154 // cell communication // inferred from electronic annotation /// 0046854 // phosphoinositide phosphorylation // inferred from electronic annotation /// 0048015 // phosphoinositide-mediated signaling // inferred from electronic annotation	0005634 // nucleus // inferred from electronic annotation /// 0005737 // cytoplasm // inferred from electronic annotation /// 0005794 // Golgi apparatus // inferred from electronic annotation /// 0005886 // plasma membrane // inferred from electronic annotation /// 0005942 // phosphoinositide 3-kinase complex // inferred from electronic annotation /// 0016020 // membrane // inferred from electron…	0004428 // inositol or phosphatidylinositol kinase activity // inferred from electronic annotation /// 0005488 // binding // inferred from electronic annotation /// 0005515 // protein binding // inferred from electronic annotation /// 0016301 // kinase activity // inferred from electronic annotation /// 0016303 // 1-phosphatidylinositol-3-kinase activity // inferred from direct assay /// 0016303 …	---	21297	0.0284651
1416967_at	1.31809	24.1013	A	P	18.2851	0.0185547	11	11	U31967	SRY-box containing gene 2	Sox2	0000122 // negative regulation of transcription from RNA polymerase II promoter // inferred from genetic interaction /// 0001708 // cell fate specification // inferred from mutant phenotype /// 0002052 // positive regulation of neuroblast proliferation // inferred from mutant phenotype /// 0006350 // transcription // inferred from electronic annotation /// 0006355 // regulation of transcription, …	0005634 // nucleus // inferred by curator /// 0005634 // nucleus // inferred from direct assay /// 0005634 // nucleus // not recorded /// 0005634 // nucleus // inferred from electronic annotation /// 0005737 // cytoplasm // inferred from direct assay	0003677 // DNA binding // inferred from direct assay /// 0003677 // DNA binding // inferred from genetic interaction /// 0003677 // DNA binding // inferred from electronic annotation /// 0003700 // transcription factor activity // inferred from direct assay /// 0005515 // protein binding // inferred from physical interaction /// 0043565 // sequence-specific DNA binding // inferred from direct ass…	---	21252	0.0235644
1437139_at	1.54066	27.0166	A	P	17.5357	0.0239258	11	11	AV344554	glycine receptor, alpha 1 subunit	Glra1	0001508 // regulation of action potential // inferred from mutant phenotype /// 0001964 // startle response // inferred from mutant phenotype /// 0001964 // startle response // not recorded /// 0001964 // startle response // inferred from sequence or structural similarity /// 0002087 // neurological control of breathing // inferred from mutant phenotype /// 0006810 // transport // inferred from e…	0005622 // intracellular // inferred from direct assay /// 0005624 // membrane fraction // inferred from direct assay /// 0005886 // plasma membrane // inferred from electronic annotation /// 0005887 // integral to plasma membrane // inferred from sequence or structural similarity /// 0009897 // external side of plasma membrane // inferred from direct assay /// 0016020 // membrane // inferred fro…	0004872 // receptor activity // inferred from electronic annotation /// 0004890 // GABA-A receptor activity // inferred from electronic annotation /// 0005216 // ion channel activity // inferred from electronic annotation /// 0005230 // extracellular ligand-gated ion channel activity // inferred from electronic annotation /// 0005254 // chloride channel activity // inferred from electronic annota…	---	22086	0.0292383
1459328_at	9.75335	163.931	A	P	16.8076	0.0375977	11	11	BG075076	---	---	---	---	---	---	23518	0.0431483
1442937_at	1.42315	23.6666	A	P	16.6297	0.0302734	11	11	BG065805	expressed sequence C77190	C77190	---	---	---	---	22863	0.0357381
1458410_at	3.64875	59.7372	A	P	16.3719	0.0302734	11	11	BB236521	GTPase activating RANGAP domain-like 1	Garnl1	0045449 // regulation of transcription // inferred from direct assay /// 0051056 // regulation of small GTPase mediated signal transduction // inferred from electronic annotation	0005622 // intracellular // inferred from electronic annotation /// 0005634 // nucleus // inferred from direct assay /// 0005634 // nucleus // inferred from electronic annotation /// 0005737 // cytoplasm // inferred from direct assay /// 0005737 // cytoplasm // inferred from electronic annotation	0005096 // GTPase activator activity // inferred from electronic annotation /// 0005098 // Ran GTPase activator activity // not recorded /// 0005515 // protein binding // inferred from physical interaction	---	22862	0.0357396
1421009_at	1456.05	23637.2	P	P	16.2337	0.000244141	11	11	BB741897	radical S-adenosyl methionine domain containing 2	Rsad2	0009615 // response to virus // inferred from electronic annotation /// 0051607 // defense response to virus // inferred from direct assay /// 0051607 // defense response to virus // inferred from electronic annotation	0005783 // endoplasmic reticulum // inferred from electronic annotation /// 0005783 // endoplasmic reticulum // inferred from sequence or structural similarity	0003824 // catalytic activity // inferred from electronic annotation /// 0005506 // iron ion binding // inferred from electronic annotation /// 0046872 // metal ion binding // inferred from electronic annotation /// 0051536 // iron-sulfur cluster binding // inferred from electronic annotation	---	26230	0.000251215
1445469_at	2.31747	37.2479	A	P	16.0727	0.00195313	11	11	BG068995	---	---	---	---	---	---	14309	0.00368404
1438148_at	15.6692	244.503	A	P	15.604	0.000244141	11	11	BB829808	chemokine (C-X-C motif) ligand 3	Cxcl3	0006955 // immune response // inferred from electronic annotation	0005576 // extracellular region // inferred from electronic annotation	0005125 // cytokine activity // inferred from electronic annotation /// 0008009 // chemokine activity // inferred from electronic annotation	---	26229	0.000251224
1419209_at	97.0317	1475.33	P	P	15.2046	0.000244141	11	11	NM_008176	chemokine (C-X-C motif) ligand 1	Cxcl1	0006954 // inflammatory response // inferred from electronic annotation /// 0006955 // immune response // inferred from electronic annotation	0005576 // extracellular region // inferred from electronic annotation /// 0005615 // extracellular space // inferred from direct assay /// 0005615 // extracellular space // inferred from electronic annotation	0005125 // cytokine activity // inferred from electronic annotation /// 0008009 // chemokine activity // inferred from electronic annotation /// 0008083 // growth factor activity // inferred from electronic annotation	---	26228	0.000251234
1422095_a_at	95.602	1427.56	A	P	14.9323	0.0012207	11	11	AK004595	cytidine monophosphate (UMP-CMP) kinase 2, mitochondrial	Cmpk2	0006221 // pyrimidine nucleotide biosynthetic process // inferred from electronic annotation /// 0006233 // dTDP biosynthetic process // inferred from electronic annotation /// 0006235 // dTTP biosynthetic process // inferred from electronic annotation	0005739 // mitochondrion // inferred from electronic annotation	0000166 // nucleotide binding // inferred from electronic annotation /// 0004127 // cytidylate kinase activity // inferred from electronic annotation /// 0004798 // thymidylate kinase activity // inferred from electronic annotation /// 0005524 // ATP binding // inferred from electronic annotation /// 0016301 // kinase activity // inferred from electronic annotation /// 0016740 // transferase acti…	---	12082	0.00272692
1442000_at	1.47381	21.9924	A	P	14.9222	0.0239258	11	11	BB133782	gene model 1964, (NCBI)	Gm1964	0006810 // transport // inferred from electronic annotation	0016020 // membrane // inferred from electronic annotation /// 0016021 // integral to membrane // inferred from electronic annotation	---	---	22085	0.0292396
1421578_at	205.69	3066.35	P	P	14.9076	0.000244141	11	11	AF128218	chemokine (C-C motif) ligand 4	Ccl4	0006935 // chemotaxis // inferred from electronic annotation /// 0006954 // inflammatory response // inferred from electronic annotation /// 0006955 // immune response // inferred from electronic annotation	0005576 // extracellular region // inferred from electronic annotation /// 0005615 // extracellular space // inferred from electronic annotation	0005125 // cytokine activity // inferred from electronic annotation /// 0005515 // protein binding // inferred from physical interaction /// 0008009 // chemokine activity // inferred from electronic annotation	---	26227	0.000251244
1448975_s_at	3.18326	46.9415	A	P	14.7464	0.0375977	11	11	NM_031192	renin 1 structural /// renin 2 tandem duplication of Ren1	Ren1 /// Ren2	0002003 // angiotensin maturation // inferred from mutant phenotype /// 0002016 // regulation of blood volume by renin-angiotensin // inferred from mutant phenotype /// 0006508 // proteolysis // inferred from electronic annotation /// 0008065 // establishment of blood-nerve barrier // inferred from mutant phenotype /// 0009755 // hormone-mediated signaling // inferred from direct assay /// 004275…	0005576 // extracellular region // inferred from electronic annotation /// 0005615 // extracellular space // inferred from direct assay /// 0016020 // membrane // inferred from electronic annotation	0004190 // aspartic-type endopeptidase activity // inferred from electronic annotation /// 0008233 // peptidase activity // inferred from electronic annotation /// 0016787 // hydrolase activity // inferred from electronic annotation	---	23517	0.0431501
1418191_at	902.134	13010.1	P	P	14.4215	0.000244141	11	11	NM_011909	similar to ubiquitin specific protease UBP43 /// ubiquitin specific peptidase 18	LOC100048346 /// Usp18	0006511 // ubiquitin-dependent protein catabolic process // inferred from electronic annotation /// 0032020 // ISG15-protein conjugation // inferred from mutant phenotype	---	0004221 // ubiquitin thiolesterase activity // inferred from electronic annotation /// 0008233 // peptidase activity // inferred from electronic annotation /// 0008234 // cysteine-type peptidase activity // inferred from electronic annotation /// 0016787 // hydrolase activity // inferred from electronic annotation /// 0019785 // ISG15-specific protease activity // inferred from mutant phenotype	---	26226	0.000251253
1454713_s_at	25.3526	357.854	A	P	14.1151	0.0107422	11	11	BG072171	histidine decarboxylase	Hdc	0006519 // cellular amino acid and derivative metabolic process // inferred from electronic annotation /// 0006548 // histidine catabolic process // inferred from mutant phenotype /// 0006548 // histidine catabolic process // traceable author statement /// 0019752 // carboxylic acid metabolic process // inferred from electronic annotation /// 0042423 // catecholamine biosynthetic process // infer…	---	0003824 // catalytic activity // inferred from electronic annotation /// 0004398 // histidine decarboxylase activity // inferred from mutant phenotype /// 0004398 // histidine decarboxylase activity // traceable author statement /// 0004398 // histidine decarboxylase activity // inferred from electronic annotation /// 0016829 // lyase activity // inferred from electronic annotation /// 0016831 //…	Biogenic_Amine_Synthesis // GenMAPP	19672	0.0147383
1422047_at	4.47717	62.56	A	P	13.9731	0.0185547	11	11	NM_009868	cadherin 5	Cdh5	0001955 // blood vessel maturation // inferred from mutant phenotype /// 0007155 // cell adhesion // inferred from electronic annotation /// 0007156 // homophilic cell adhesion // inferred from electronic annotation /// 0008285 // negative regulation of cell proliferation // inferred from genetic interaction /// 0016337 // cell-cell adhesion // inferred by curator	0005886 // plasma membrane // inferred from electronic annotation /// 0005911 // intercellular junction // inferred from direct assay /// 0005923 // tight junction // inferred from direct assay /// 0016020 // membrane // inferred from electronic annotation /// 0016021 // integral to membrane // inferred from electronic annotation	0005509 // calcium ion binding // inferred from electronic annotation /// 0005515 // protein binding // inferred from physical interaction /// 0005515 // protein binding // inferred from electronic annotation	---	21251	0.0235655
1459913_at	52.4197	729.187	P	P	13.9106	0.000244141	11	11	AI645293	tumor necrosis factor (ligand) superfamily, member 10	Tnfsf10	0006915 // apoptosis // inferred from electronic annotation /// 0006955 // immune response // inferred from electronic annotation /// 0043123 // positive regulation of I-kappaB kinase/NF-kappaB cascade // inferred from electronic annotation	0005615 // extracellular space // inferred from electronic annotation /// 0016020 // membrane // inferred from electronic annotation /// 0016021 // integral to membrane // inferred from electronic annotation	0004871 // signal transducer activity // inferred from electronic annotation /// 0005125 // cytokine activity // inferred from electronic annotation /// 0005164 // tumor necrosis factor receptor binding // inferred from electronic annotation /// 0005515 // protein binding // inferred from physical interaction	Apoptosis // GenMAPP /// Apoptosis_GenMAPP // GenMAPP	26087	0.000252592
1449025_at	1288.09	17699.5	P	P	13.7409	0.000244141	11	11	NM_010501	interferon-induced protein with tetratricopeptide repeats 3	Ifit3	---	---	0005488 // binding // inferred from electronic annotation	---	26086	0.000252602
1419697_at	122.608	1677.86	A	P	13.6848	0.000732422	11	11	NM_019494	chemokine (C-X-C motif) ligand 11 /// similar to Small inducible cytokine B11 precursor (CXCL11) (Interferon-inducible T-cell alpha chemoattractant) (I-TAC)	Cxcl11 /// LOC630447	0006935 // chemotaxis // inferred from electronic annotation /// 0006954 // inflammatory response // inferred from electronic annotation /// 0006955 // immune response // inferred from electronic annotation	0005576 // extracellular region // inferred from electronic annotation /// 0005615 // extracellular space // inferred from electronic annotation	0005125 // cytokine activity // inferred from electronic annotation /// 0008009 // chemokine activity // traceable author statement /// 0008009 // chemokine activity // inferred from electronic annotation	---	9960	0.00198475
1441752_at	5.64176	77.0112	A	P	13.6502	0.0302734	11	11	BB214143	ADP-ribosyltransferase 3	Art3	0006471 // protein amino acid ADP-ribosylation // inferred from electronic annotation	0005886 // plasma membrane // inferred from electronic annotation /// 0016020 // membrane // inferred from electronic annotation /// 0031225 // anchored to membrane // inferred from electronic annotation	0003956 // NAD(P)+-protein-arginine ADP-ribosyltransferase activity // inferred from electronic annotation /// 0016740 // transferase activity // inferred from electronic annotation /// 0016757 // transferase activity, transferring glycosyl groups // inferred from electronic annotation	---	22861	0.0357412
1439680_at	76.5641	1005.32	A	P	13.1304	0.000732422	11	11	BB187486	tumor necrosis factor (ligand) superfamily, member 10	Tnfsf10	0006915 // apoptosis // inferred from electronic annotation /// 0006955 // immune response // inferred from electronic annotation /// 0043123 // positive regulation of I-kappaB kinase/NF-kappaB cascade // inferred from electronic annotation	0005615 // extracellular space // inferred from electronic annotation /// 0016020 // membrane // inferred from electronic annotation /// 0016021 // integral to membrane // inferred from electronic annotation	0004871 // signal transducer activity // inferred from electronic annotation /// 0005125 // cytokine activity // inferred from electronic annotation /// 0005164 // tumor necrosis factor receptor binding // inferred from electronic annotation /// 0005515 // protein binding // inferred from physical interaction	Apoptosis // GenMAPP /// Apoptosis_GenMAPP // GenMAPP	9959	0.00198495
1438153_x_at	3.85957	50.5147	A	P	13.0882	0.0107422	11	11	BB314342	coenzyme Q10 homolog A (yeast)	Coq10a	---	---	---	---	19671	0.0147391
1431541_at	2.23597	28.7803	A	P	12.8716	0.0302734	11	11	AK016943	STT3, subunit of the oligosaccharyltransferase complex, homolog B (S. cerevisiae)	Stt3b	0006486 // protein amino acid glycosylation // inferred from electronic annotation /// 0018279 // protein amino acid N-linked glycosylation via asparagine // inferred from sequence or structural similarity /// 0018279 // protein amino acid N-linked glycosylation via asparagine // inferred from electronic annotation	0005783 // endoplasmic reticulum // inferred from electronic annotation /// 0005789 // endoplasmic reticulum membrane // inferred from electronic annotation /// 0008250 // oligosaccharyl transferase complex // inferred from sequence or structural similarity /// 0008250 // oligosaccharyl transferase complex // inferred from electronic annotation /// 0016020 // membrane // inferred from electronic …	0004576 // oligosaccharyl transferase activity // inferred from electronic annotation /// 0004579 // dolichyl-diphosphooligosaccharide-protein glycotransferase activity // inferred from electronic annotation /// 0016740 // transferase activity // inferred from electronic annotation	---	22860	0.0357427
1445207_at	3.00405	38.6148	A	P	12.8542	0.0302734	11	11	BE824673	---	---	---	---	---	---	22859	0.0357443
1419561_at	126.647	1627.42	A	P	12.8501	0.000244141	11	11	NM_011337	chemokine (C-C motif) ligand 3	Ccl3	0006935 // chemotaxis // inferred from electronic annotation /// 0006954 // inflammatory response // inferred from electronic annotation /// 0006955 // immune response // inferred from electronic annotation	0005576 // extracellular region // inferred from electronic annotation /// 0005615 // extracellular space // inferred from electronic annotation	0005125 // cytokine activity // inferred from electronic annotation /// 0005515 // protein binding // inferred from physical interaction /// 0008009 // chemokine activity // inferred from direct assay /// 0008009 // chemokine activity // inferred from electronic annotation	---	26083	0.000252631
1424339_at	366.183	4525.82	P	P	12.3595	0.000244141	11	11	AB067533	2'-5' oligoadenylate synthetase-like 1	Oasl1	0006464 // protein modification process // inferred from electronic annotation /// 0006955 // immune response // inferred from electronic annotation	---	0003723 // RNA binding // inferred from electronic annotation /// 0005524 // ATP binding // inferred from electronic annotation /// 0016740 // transferase activity // inferred from electronic annotation /// 0016779 // nucleotidyltransferase activity // inferred from electronic annotation	---	26082	0.00025264
1443225_at	1.60381	19.7031	A	P	12.2852	0.00292969	11	11	BB396526	activin A receptor, type IC	Acvr1c	0001701 // in utero embryonic development // inferred from mutant phenotype /// 0001834 // trophectodermal cell proliferation // not recorded /// 0006468 // protein amino acid phosphorylation // inferred from electronic annotation /// 0006915 // apoptosis // inferred from electronic annotation /// 0007368 // determination of left/right symmetry // inferred from mutant phenotype /// 0030154 // cel…	0009986 // cell surface // not recorded /// 0016020 // membrane // inferred from electronic annotation /// 0016021 // integral to membrane // inferred from electronic annotation /// 0048179 // activin receptor complex // inferred from sequence or structural similarity	0000166 // nucleotide binding // inferred from electronic annotation /// 0000287 // magnesium ion binding // inferred from electronic annotation /// 0004672 // protein kinase activity // inferred from electronic annotation /// 0004674 // protein serine/threonine kinase activity // inferred from electronic annotation /// 0004675 // transmembrane receptor protein serine/threonine kinase activity //…	---	15667	0.00504706
1425119_at	92.8714	1135.65	A	P	12.2282	0.00585938	11	11	BC012877	2'-5' oligoadenylate synthetase 1B	Oas1b	0006955 // immune response // inferred from electronic annotation /// 0009615 // response to virus // inferred from direct assay /// 0048525 // negative regulation of viral reproduction // inferred from direct assay	---	0001730 // 2'-5'-oligoadenylate synthetase activity // inferred from direct assay /// 0003723 // RNA binding // inferred from electronic annotation /// 0003725 // double-stranded RNA binding // inferred from direct assay /// 0005515 // protein binding // inferred from physical interaction /// 0005524 // ATP binding // inferred from electronic annotation /// 0016740 // transferase activity // infe…	mRNA_processing_binding_Reactome // GenMAPP	17994	0.00878874
1449984_at	68.1252	817.161	P	P	11.995	0.000244141	11	11	NM_009140	chemokine (C-X-C motif) ligand 2	Cxcl2	0006935 // chemotaxis // inferred from electronic annotation /// 0006954 // inflammatory response // inferred from electronic annotation /// 0006955 // immune response // inferred from electronic annotation /// 0030593 // neutrophil chemotaxis // inferred from electronic annotation	0005576 // extracellular region // inferred from electronic annotation /// 0005615 // extracellular space // inferred from direct assay /// 0005615 // extracellular space // inferred from electronic annotation	0005125 // cytokine activity // inferred from electronic annotation /// 0008009 // chemokine activity // inferred from electronic annotation	---	26081	0.00025265
1419394_s_at	48.2968	562.698	P	P	11.6508	0.000244141	11	11	NM_013650	S100 calcium binding protein A8 (calgranulin A)	S100a8	0006935 // chemotaxis // inferred from electronic annotation	---	0005509 // calcium ion binding // inferred from electronic annotation /// 0005515 // protein binding // inferred from electronic annotation	---	26080	0.00025266
1456197_x_at	3.52284	40.9986	A	P	11.6379	0.0375977	11	11	BB342782	Adherens junction associated protein 1	Ajap1	0007155 // cell adhesion // inferred from electronic annotation	0016020 // membrane // inferred from electronic annotation /// 0016021 // integral to membrane // inferred from electronic annotation /// 0030054 // cell junction // inferred from electronic annotation	0005515 // protein binding // inferred from electronic annotation	---	23516	0.043152
1425374_at	38.1	439.886	A	P	11.5456	0.0302734	11	11	AB067534	2'-5' oligoadenylate synthetase 3	Oas3	0006955 // immune response // inferred from electronic annotation	---	0003723 // RNA binding // inferred from electronic annotation /// 0005524 // ATP binding // inferred from electronic annotation /// 0016740 // transferase activity // inferred from electronic annotation /// 0016779 // nucleotidyltransferase activity // inferred from electronic annotation	mRNA_processing_binding_Reactome // GenMAPP	22857	0.0357474
1417256_at	89.068	1007.85	P	P	11.3155	0.000244141	11	11	NM_008607	matrix metallopeptidase 13	Mmp13	0001666 // response to hypoxia // inferred from electronic annotation /// 0006508 // proteolysis // inferred from electronic annotation /// 0008152 // metabolic process // inferred from electronic annotation /// 0009612 // response to mechanical stimulus // inferred from electronic annotation /// 0030282 // bone mineralization // inferred from mutant phenotype /// 0030574 // collagen catabolic pr…	0005576 // extracellular region // inferred from electronic annotation /// 0005578 // proteinaceous extracellular matrix // inferred from electronic annotation	0003824 // catalytic activity // inferred from electronic annotation /// 0004222 // metalloendopeptidase activity // inferred from direct assay /// 0004222 // metalloendopeptidase activity // inferred from electronic annotation /// 0005509 // calcium ion binding // inferred from electronic annotation /// 0008233 // peptidase activity // inferred from direct assay /// 0008233 // peptidase activity…	Matrix_Metalloproteinases // GenMAPP	26020	0.000253242
1436576_at	147.091	1650.31	P	P	11.2197	0.000244141	11	11	BB239429	RIKEN cDNA A630077B13 gene	A630077B13Rik	---	0016020 // membrane // inferred from electronic annotation /// 0016021 // integral to membrane // inferred from electronic annotation	---	---	25911	0.000254308
1434628_a_at	8.50564	91.3461	A	P	10.7395	0.00415039	11	11	BF228009	rhophilin, Rho GTPase binding protein 2	Rhpn2	0007165 // signal transduction // inferred from electronic annotation	0005622 // intracellular // inferred from electronic annotation /// 0005737 // cytoplasm // inferred from electronic annotation	0005515 // protein binding // inferred from electronic annotation	---	16912	0.00662364
1418930_at	2020.41	21490.8	P	P	10.6368	0.000244141	11	11	NM_021274	chemokine (C-X-C motif) ligand 10 /// similar to Small inducible cytokine B10 precursor (CXCL10) (Interferon-gamma-induced protein CRG-2) (Gamma-IP10) (IP-10) (C7)	Cxcl10 /// LOC100045000	0006935 // chemotaxis // inferred from electronic annotation /// 0006954 // inflammatory response // inferred from electronic annotation /// 0006955 // immune response // inferred from electronic annotation /// 0007165 // signal transduction // inferred from electronic annotation /// 0008284 // positive regulation of cell proliferation // inferred from electronic annotation /// 0009306 // protein…	0005576 // extracellular region // inferred from electronic annotation /// 0005615 // extracellular space // inferred from electronic annotation	0005125 // cytokine activity // inferred from electronic annotation /// 0008009 // chemokine activity // inferred from electronic annotation	---	25906	0.000254357
1444892_at	3.94167	41.3995	A	P	10.503	0.0302734	11	11	BG072199	nucleoporin 160	Nup160	0006406 // mRNA export from nucleus // inferred from direct assay /// 0006406 // mRNA export from nucleus // inferred from electronic annotation /// 0006810 // transport // inferred from electronic annotation /// 0015031 // protein transport // inferred from electronic annotation /// 0051028 // mRNA transport // inferred from electronic annotation /// 0065002 // intracellular protein transport ac…	0005634 // nucleus // inferred from electronic annotation /// 0005643 // nuclear pore // inferred from direct assay /// 0005643 // nuclear pore // inferred from electronic annotation /// 0016020 // membrane // inferred from electronic annotation	0005487 // nucleocytoplasmic transporter activity // inferred from direct assay /// 0005487 // nucleocytoplasmic transporter activity // inferred from electronic annotation /// 0005515 // protein binding // inferred from electronic annotation	---	22856	0.035749
1419430_at	13.876	145.283	A	P	10.4701	0.0185547	11	11	NM_007811	cytochrome P450, family 26, subfamily a, polypeptide 1	Cyp26a1	0007417 // central nervous system development // inferred from genetic interaction /// 0007417 // central nervous system development // inferred from mutant phenotype /// 0009952 // anterior/posterior pattern formation // inferred from genetic interaction /// 0009952 // anterior/posterior pattern formation // inferred from mutant phenotype /// 0014032 // neural crest cell development // inferred …	0005783 // endoplasmic reticulum // inferred from electronic annotation /// 0005789 // endoplasmic reticulum membrane // inferred from electronic annotation /// 0005792 // microsome // inferred from electronic annotation /// 0016020 // membrane // inferred from electronic annotation	0004497 // monooxygenase activity // inferred from electronic annotation /// 0005506 // iron ion binding // inferred from electronic annotation /// 0009055 // electron carrier activity // inferred from electronic annotation /// 0016491 // oxidoreductase activity // inferred from electronic annotation /// 0020037 // heme binding // inferred from electronic annotation /// 0046872 // metal ion bindi…	---	21250	0.0235667
1427102_at	575.408	6007.79	P	P	10.4409	0.000732422	11	11	AF099975	schlafen 4	Slfn4	---	---	---	---	9958	0.00198514
1437190_at	8.30509	86.6886	A	P	10.438	0.0302734	11	11	AV375472	serine/threonine/tyrosine kinase 1	Styk1	0006468 // protein amino acid phosphorylation // inferred from electronic annotation	0016020 // membrane // inferred from electronic annotation /// 0016021 // integral to membrane // inferred from electronic annotation	0000166 // nucleotide binding // inferred from electronic annotation /// 0004672 // protein kinase activity // inferred from electronic annotation /// 0004713 // protein tyrosine kinase activity // inferred from electronic annotation /// 0004715 // non-membrane spanning protein tyrosine kinase activity // inferred from electronic annotation /// 0005524 // ATP binding // inferred from electronic a…	---	22855	0.0357506
1427587_at	3.02384	31.3088	A	P	10.354	0.0375977	11	11	BF133942	zinc finger protein 28	Zfp28	0006350 // transcription // inferred from electronic annotation /// 0006355 // regulation of transcription, DNA-dependent // inferred from electronic annotation	0005622 // intracellular // inferred from electronic annotation /// 0005634 // nucleus // inferred from electronic annotation	0003676 // nucleic acid binding // inferred from electronic annotation /// 0003677 // DNA binding // inferred from electronic annotation /// 0008270 // zinc ion binding // inferred from electronic annotation /// 0046872 // metal ion binding // inferred from electronic annotation	---	23515	0.0431538
1457644_s_at	132.511	1352.87	P	P	10.2095	0.000244141	11	11	BB554288	chemokine (C-X-C motif) ligand 1	Cxcl1	0006954 // inflammatory response // inferred from electronic annotation /// 0006955 // immune response // inferred from electronic annotation	0005576 // extracellular region // inferred from electronic annotation /// 0005615 // extracellular space // inferred from direct assay /// 0005615 // extracellular space // inferred from electronic annotation	0005125 // cytokine activity // inferred from electronic annotation /// 0008009 // chemokine activity // inferred from electronic annotation /// 0008083 // growth factor activity // inferred from electronic annotation	---	25905	0.000254367
1450330_at	40.2254	400.402	P	P	9.95396	0.000244141	11	11	NM_010548	interleukin 10	Il10	0002237 // response to molecule of bacterial origin // inferred from electronic annotation /// 0002904 // positive regulation of B cell apoptosis // not recorded /// 0006955 // immune response // inferred from electronic annotation /// 0010468 // regulation of gene expression // not recorded /// 0030886 // negative regulation of myeloid dendritic cell activation // inferred from mutant phenotype …	0005576 // extracellular region // inferred from electronic annotation /// 0005615 // extracellular space // inferred from direct assay /// 0005615 // extracellular space // inferred from electronic annotation	0005125 // cytokine activity // inferred from direct assay /// 0005125 // cytokine activity // inferred from mutant phenotype /// 0005125 // cytokine activity // inferred from electronic annotation /// 0005515 // protein binding // inferred from electronic annotation	---	25904	0.000254376
1421228_at	452.294	4461.48	P	P	9.86411	0.000244141	11	11	AF128193	chemokine (C-C motif) ligand 7	Ccl7	0006935 // chemotaxis // inferred from electronic annotation /// 0006954 // inflammatory response // inferred from electronic annotation /// 0006955 // immune response // inferred from electronic annotation	0005576 // extracellular region // inferred from electronic annotation /// 0005615 // extracellular space // inferred from electronic annotation	0005125 // cytokine activity // inferred from electronic annotation /// 0008009 // chemokine activity // inferred from electronic annotation /// 0008201 // heparin binding // inferred from electronic annotation	---	25903	0.000254386
1456187_at	3.75858	36.7574	A	P	9.7796	0.00805664	11	11	BB278836	solute carrier family 7 (cationic amino acid transporter, y+ system), member 14	Slc7a14	0006810 // transport // inferred from electronic annotation /// 0006865 // amino acid transport // inferred from electronic annotation	0016020 // membrane // inferred from electronic annotation /// 0016021 // integral to membrane // inferred from electronic annotation	0015171 // amino acid transmembrane transporter activity // inferred from electronic annotation	---	18872	0.0115223
1453385_at	6.7051	65.511	A	P	9.77032	0.00292969	11	11	AK003723	RIKEN cDNA 1110015C02 gene	1110015C02Rik	---	---	---	---	15666	0.00504738
1435331_at	196.974	1916.66	P	P	9.73052	0.000244141	11	11	BM241008	hypothetical protein LOC100048304 /// pyrin and HIN domain family, member 1	LOC100048304 /// Pyhin1	0006306 // DNA methylation // inferred from electronic annotation	0005634 // nucleus // inferred from electronic annotation	0003677 // DNA binding // inferred from electronic annotation /// 0005515 // protein binding // inferred from electronic annotation /// 0008170 // N-methyltransferase activity // inferred from electronic annotation	---	25902	0.000254396
1418293_at	1189.04	11554.4	P	P	9.71737	0.000244141	11	11	NM_008332	interferon-induced protein with tetratricopeptide repeats 2	Ifit2	---	---	0005488 // binding // inferred from electronic annotation	---	25901	0.000254406
1459779_s_at	3.77327	36.2465	A	P	9.60612	0.0239258	11	11	BB471743	SET domain containing (lysine methyltransferase) 8	Setd8	0006350 // transcription // inferred from electronic annotation /// 0006355 // regulation of transcription, DNA-dependent // inferred from electronic annotation /// 0007049 // cell cycle // inferred from electronic annotation /// 0007067 // mitosis // inferred from electronic annotation /// 0016568 // chromatin modification // inferred from electronic annotation /// 0051301 // cell division // in…	0005634 // nucleus // inferred from electronic annotation /// 0005694 // chromosome // inferred from electronic annotation	0008168 // methyltransferase activity // inferred from electronic annotation /// 0016740 // transferase activity // inferred from electronic annotation /// 0018024 // histone-lysine N-methyltransferase activity // inferred from electronic annotation	---	22084	0.029241
1445465_at	8.40655	78.9359	A	P	9.38981	0.0302734	11	11	BM934941	similar to mKIAA1045 protein /// expressed sequence N28178	LOC100044356 /// N28178	---	---	0005515 // protein binding // inferred from electronic annotation /// 0008270 // zinc ion binding // inferred from electronic annotation /// 0046872 // metal ion binding // inferred from electronic annotation	---	22854	0.0357521
1427602_at	2.09191	19.5569	A	P	9.34885	0.0302734	11	11	BB626684	diabetic embryopathy 1	Dep1	---	---	---	---	22853	0.0357537
1451655_at	234.458	2165.32	P	P	9.23541	0.000244141	11	11	BC024709	schlafen 8	Slfn8	---	---	---	---	25717	0.000256226
1422053_at	20.0376	182.686	A	P	9.11719	0.0375977	11	11	NM_008380	inhibin beta-A	Inhba	0000082 // G1/S transition of mitotic cell cycle // inferred from electronic annotation /// 0006917 // induction of apoptosis // inferred from electronic annotation /// 0007050 // cell cycle arrest // inferred from electronic annotation /// 0030308 // negative regulation of cell growth // inferred from electronic annotation /// 0032925 // regulation of activin receptor signaling pathway // inferr…	0005576 // extracellular region // inferred from electronic annotation /// 0043509 // activin A complex // inferred from electronic annotation /// 0043512 // inhibin A complex // inferred from electronic annotation	0005102 // receptor binding // inferred from physical interaction /// 0005125 // cytokine activity // inferred from electronic annotation /// 0005179 // hormone activity // inferred from electronic annotation /// 0008083 // growth factor activity // inferred from electronic annotation /// 0042802 // identical protein binding // inferred from electronic annotation /// 0048184 // follistatin bindin…	TGF_Beta_Signaling_Pathway // GenMAPP	23514	0.0431556
1426412_at	7.19954	65.6008	A	P	9.11181	0.00585938	11	11	BM116592	neurogenic differentiation 1	Neurod1	0006350 // transcription // inferred from electronic annotation /// 0006355 // regulation of transcription, DNA-dependent // inferred from direct assay /// 0006355 // regulation of transcription, DNA-dependent // inferred from electronic annotation /// 0007275 // multicellular organismal development // inferred from electronic annotation /// 0007399 // nervous system development // inferred from …	0005634 // nucleus // inferred by curator /// 0005634 // nucleus // inferred from direct assay /// 0005634 // nucleus // inferred from electronic annotation /// 0005737 // cytoplasm // inferred from direct assay /// 0005737 // cytoplasm // inferred from electronic annotation	0003677 // DNA binding // inferred from direct assay /// 0003677 // DNA binding // inferred from electronic annotation /// 0005515 // protein binding // inferred from physical interaction /// 0016563 // transcription activator activity // inferred from direct assay /// 0030528 // transcription regulator activity // inferred from electronic annotation /// 0043565 // sequence-specific DNA binding /…	---	17993	0.00878923
1458589_at	304.133	2763.7	P	P	9.08713	0.000244141	11	11	BB485297	---	---	---	---	---	---	25716	0.000256236
1455581_x_at	682.276	6161	P	P	9.03007	0.000244141	11	11	BQ175154	hypothetical protein 9530028C05	9530028C05	---	---	---	---	25714	0.000256256
1451564_at	567.652	5037.69	P	P	8.87462	0.000244141	11	11	BC021340	poly (ADP-ribose) polymerase family, member 14	Parp14	0006350 // transcription // inferred from electronic annotation /// 0006355 // regulation of transcription, DNA-dependent // inferred from electronic annotation	0005634 // nucleus // inferred from electronic annotation /// 0005737 // cytoplasm // inferred from electronic annotation	0003676 // nucleic acid binding // inferred from electronic annotation /// 0003950 // NAD+ ADP-ribosyltransferase activity // inferred from electronic annotation /// 0005515 // protein binding // inferred from physical interaction /// 0016740 // transferase activity // inferred from electronic annotation /// 0016757 // transferase activity, transferring glycosyl groups // inferred from electronic…	---	25713	0.000256266
1450188_s_at	37.0691	325.115	A	P	8.77052	0.000244141	11	11	BC020991	lipase, endothelial	Lipg	0006629 // lipid metabolic process // inferred from electronic annotation /// 0016042 // lipid catabolic process // inferred from electronic annotation	0005576 // extracellular region // inferred from electronic annotation	0003824 // catalytic activity // inferred from electronic annotation /// 0004465 // lipoprotein lipase activity // inferred from electronic annotation /// 0004806 // triacylglycerol lipase activity // inferred from electronic annotation /// 0005515 // protein binding // inferred from electronic annotation /// 0008201 // heparin binding // inferred from electronic annotation /// 0016787 // hydrola…	---	25712	0.000256276
1459713_s_at	13.736	119.762	A	P	8.71882	0.00195313	11	11	AU040576	anoctamin 1, calcium activated chloride channel	Ano1	---	0005737 // cytoplasm // inferred from electronic annotation /// 0005886 // plasma membrane // inferred from electronic annotation /// 0016020 // membrane // inferred from electronic annotation /// 0016021 // integral to membrane // inferred from electronic annotation	---	---	14308	0.0036843
1452027_a_at	4.813	41.6873	A	P	8.66139	0.0185547	11	11	AF075434	transformation related protein 63	Trp63	0000122 // negative regulation of transcription from RNA polymerase II promoter // inferred from genetic interaction /// 0000122 // negative regulation of transcription from RNA polymerase II promoter // inferred from mutant phenotype /// 0001501 // skeletal development // inferred from mutant phenotype /// 0001736 // establishment of planar polarity // inferred from direct assay /// 0001738 // m…	0005634 // nucleus // inferred from direct assay /// 0005634 // nucleus // not recorded /// 0005634 // nucleus // inferred from electronic annotation /// 0005737 // cytoplasm // not recorded /// 0005737 // cytoplasm // inferred from electronic annotation	0003677 // DNA binding // inferred from direct assay /// 0003677 // DNA binding // inferred from electronic annotation /// 0003682 // chromatin binding // inferred from direct assay /// 0003684 // damaged DNA binding // inferred from direct assay /// 0003700 // transcription factor activity // inferred from electronic annotation /// 0008270 // zinc ion binding // inferred from electronic annotati…	Apoptosis // GenMAPP	21249	0.0235678
1417262_at	44.3514	383.185	P	P	8.63975	0.000244141	11	11	M94967	prostaglandin-endoperoxide synthase 2	Ptgs2	0001516 // prostaglandin biosynthetic process // inferred from electronic annotation /// 0006633 // fatty acid biosynthetic process // inferred from electronic annotation /// 0006979 // response to oxidative stress // inferred from electronic annotation /// 0008217 // regulation of blood pressure // inferred from mutant phenotype /// 0008285 // negative regulation of cell proliferation // inferre…	0005634 // nucleus // inferred from direct assay /// 0005737 // cytoplasm // inferred from direct assay /// 0005783 // endoplasmic reticulum // inferred from electronic annotation /// 0005789 // endoplasmic reticulum membrane // inferred from electronic annotation /// 0005792 // microsome // inferred from electronic annotation /// 0016020 // membrane // inferred from electronic annotation /// 004…	0004601 // peroxidase activity // inferred from electronic annotation /// 0004666 // prostaglandin-endoperoxide synthase activity // inferred from electronic annotation /// 0005506 // iron ion binding // inferred from electronic annotation /// 0005515 // protein binding // inferred from electronic annotation /// 0008289 // lipid binding // inferred from electronic annotation /// 0016491 // oxidor…	Eicosanoid_Synthesis // GenMAPP /// Prostaglandin_synthesis_regulation // GenMAPP	25711	0.000256286
1436058_at	3377.04	28908.3	P	P	8.56024	0.000244141	11	11	BB132493	radical S-adenosyl methionine domain containing 2	Rsad2	0009615 // response to virus // inferred from electronic annotation /// 0051607 // defense response to virus // inferred from direct assay /// 0051607 // defense response to virus // inferred from electronic annotation	0005783 // endoplasmic reticulum // inferred from electronic annotation /// 0005783 // endoplasmic reticulum // inferred from sequence or structural similarity	0003824 // catalytic activity // inferred from electronic annotation /// 0005506 // iron ion binding // inferred from electronic annotation /// 0046872 // metal ion binding // inferred from electronic annotation /// 0051536 // iron-sulfur cluster binding // inferred from electronic annotation	---	25710	0.000256296
1450639_at	158.481	1344.14	P	P	8.48141	0.000244141	11	11	NM_021520	novel protein similar to solute carrier family 28 (sodium-coupled nucleoside transporter) member 2 (Slc28a2) /// solute carrier family 28 (sodium-coupled nucleoside transporter), member 2	RP23-357I14.1 /// Slc28a2	0006810 // transport // inferred from electronic annotation /// 0015860 // purine nucleoside transport // traceable author statement	0005887 // integral to plasma membrane // inferred from sequence or structural similarity /// 0016020 // membrane // inferred from electronic annotation /// 0016021 // integral to membrane // inferred from electronic annotation	0001882 // nucleoside binding // inferred from electronic annotation /// 0005415 // nucleoside:sodium symporter activity // inferred from electronic annotation /// 0015211 // purine nucleoside transmembrane transporter activity // inferred from direct assay	---	25709	0.000256306
1419728_at	77.4849	654.533	M	P	8.44724	0.000244141	11	11	NM_009141	chemokine (C-X-C motif) ligand 5	Cxcl5	0006935 // chemotaxis // inferred from electronic annotation /// 0006954 // inflammatory response // inferred from electronic annotation /// 0006955 // immune response // inferred from electronic annotation	0005576 // extracellular region // inferred from electronic annotation /// 0005615 // extracellular space // inferred from electronic annotation	0005125 // cytokine activity // inferred from electronic annotation /// 0008009 // chemokine activity // inferred from electronic annotation	---	25708	0.000256316
1439505_at	7.00874	59.19	A	P	8.44517	0.00585938	11	11	AA210377	chloride intracellular channel 5	Clic5	0006810 // transport // inferred from electronic annotation /// 0006811 // ion transport // inferred from electronic annotation /// 0006821 // chloride transport // inferred from electronic annotation /// 0007605 // sensory perception of sound // inferred from mutant phenotype /// 0008104 // protein localization // inferred from mutant phenotype /// 0050885 // neuromuscular process controlling ba…	0005626 // insoluble fraction // inferred from sequence or structural similarity /// 0005902 // microvillus // inferred from sequence or structural similarity /// 0015629 // actin cytoskeleton // inferred from sequence or structural similarity /// 0016020 // membrane // inferred from electronic annotation /// 0032420 // stereocilium // inferred from direct assay /// 0032421 // stereocilium bundle…	0005216 // ion channel activity // inferred from electronic annotation /// 0005244 // voltage-gated ion channel activity // inferred from electronic annotation /// 0005247 // voltage-gated chloride channel activity // inferred from electronic annotation /// 0005254 // chloride channel activity // inferred from electronic annotation /// 0005515 // protein binding // inferred from sequence or struc…	---	17992	0.00878972
1420590_at	39.4237	326.117	A	P	8.27211	0.0302734	11	11	NM_008215	hyaluronan synthase1	Has1	---	0016020 // membrane // inferred from electronic annotation /// 0016021 // integral to membrane // inferred from electronic annotation	0016740 // transferase activity // inferred from electronic annotation /// 0016757 // transferase activity, transferring glycosyl groups // inferred from electronic annotation /// 0050501 // hyaluronan synthase activity // inferred from electronic annotation	---	22852	0.0357553
1458832_at	3.88431	31.9267	A	P	8.2194	0.0375977	11	11	BB364131	---	---	---	---	---	---	23513	0.0431575
1419714_at	459.95	3742.62	P	P	8.13701	0.000244141	11	11	NM_021893	CD274 antigen	Cd274	0042130 // negative regulation of T cell proliferation // inferred from direct assay	0005886 // plasma membrane // inferred from electronic annotation /// 0009897 // external side of plasma membrane // inferred from direct assay /// 0016020 // membrane // inferred from electronic annotation /// 0016021 // integral to membrane // inferred from electronic annotation	0004872 // receptor activity // inferred from electronic annotation /// 0005515 // protein binding // inferred from physical interaction	---	25493	0.000258477
1429936_at	7.27263	58.8265	A	P	8.08876	0.0302734	11	11	BC019481	PIH1 domain containing 2	Pih1d2	---	---	---	---	22851	0.0357568
1422305_at	31.7372	254.829	P	P	8.02936	0.000244141	11	11	NM_010510	interferon beta 1, fibroblast	Ifnb1	0006917 // induction of apoptosis // inferred from electronic annotation /// 0006919 // caspase activation // inferred from electronic annotation /// 0006952 // defense response // inferred from electronic annotation /// 0009615 // response to virus // inferred from electronic annotation /// 0042742 // defense response to bacterium // inferred from direct assay	0005576 // extracellular region // inferred from electronic annotation /// 0005615 // extracellular space // inferred from electronic annotation	0005125 // cytokine activity // inferred from direct assay /// 0005125 // cytokine activity // inferred from electronic annotation /// 0005126 // hematopoietin/interferon-class (D200-domain) cytokine receptor binding // inferred from electronic annotation	---	25459	0.000258823
1426276_at	758.721	6006.89	P	P	7.91712	0.000244141	11	11	AY075132	interferon induced with helicase C domain 1	Ifih1	0006955 // immune response // inferred from electronic annotation /// 0009615 // response to virus // inferred from electronic annotation /// 0042981 // regulation of apoptosis // inferred from electronic annotation /// 0045087 // innate immune response // inferred from electronic annotation	0005622 // intracellular // inferred from electronic annotation /// 0005634 // nucleus // inferred from electronic annotation /// 0005737 // cytoplasm // inferred from electronic annotation	0000166 // nucleotide binding // inferred from electronic annotation /// 0003676 // nucleic acid binding // inferred from electronic annotation /// 0003677 // DNA binding // inferred from electronic annotation /// 0003723 // RNA binding // inferred from electronic annotation /// 0004386 // helicase activity // inferred from electronic annotation /// 0005515 // protein binding // inferred from ele…	---	25458	0.000258833
1450322_s_at	56.0673	440.803	P	P	7.86203	0.000244141	11	11	NM_011409	schlafen 3 /// schlafen 4	Slfn3 /// Slfn4	0008285 // negative regulation of cell proliferation // inferred from direct assay	---	---	---	25453	0.000258884
1431591_s_at	1304.61	10215.6	P	P	7.83039	0.000244141	11	11	AK019325	predicted gene, 677168 /// ISG15 ubiquitin-like modifier /// hypothetical protein LOC100038882 /// hypothetical protein LOC100044225	677168 /// Isg15 /// LOC100038882 /// LOC100044225	0006464 // protein modification process // inferred from electronic annotation /// 0009615 // response to virus // inferred from electronic annotation /// 0019941 // modification-dependent protein catabolic process // inferred from direct assay /// 0032020 // ISG15-protein conjugation // inferred from direct assay /// 0032020 // ISG15-protein conjugation // inferred from electronic annotation	0005576 // extracellular region // inferred from electronic annotation /// 0005737 // cytoplasm // inferred from electronic annotation	0005515 // protein binding // inferred from physical interaction /// 0031386 // protein tag // inferred from direct assay	---	25452	0.000258894
1441173_at	4.28441	33.2976	A	P	7.7718	0.0239258	11	11	AV352442	RIKEN cDNA 4930451G09 gene	4930451G09Rik	---	---	---	---	22083	0.0292423
1419858_at	121.39	940.334	P	P	7.7464	0.000244141	11	11	AA200306	---	---	---	---	---	---	25450	0.000258914
1437578_at	3.17165	23.8989	A	P	7.53515	0.0107422	11	11	AV231113	chloride channel calcium activated 2	Clca2	0006821 // chloride transport // not recorded /// 0006915 // apoptosis // inferred from direct assay	0005887 // integral to plasma membrane // not recorded	0005229 // intracellular calcium activated chloride channel activity // not recorded	---	19669	0.0147406
1423017_a_at	175.782	1322.79	P	P	7.52517	0.000732422	11	11	NM_031167	interleukin 1 receptor antagonist	Il1rn	0006629 // lipid metabolic process // inferred from mutant phenotype /// 0006954 // inflammatory response // inferred from electronic annotation /// 0006955 // immune response // inferred from electronic annotation /// 0030073 // insulin secretion // inferred from mutant phenotype	0005576 // extracellular region // inferred from direct assay /// 0005576 // extracellular region // inferred from electronic annotation /// 0005737 // cytoplasm // inferred from electronic annotation /// 0031982 // vesicle // inferred from direct assay	0004872 // receptor activity // inferred from electronic annotation /// 0005149 // interleukin-1 receptor binding // inferred from electronic annotation /// 0005152 // interleukin-1 receptor antagonist activity // inferred from electronic annotation	---	9956	0.00198554
1459541_at	2.34083	17.5057	A	P	7.47842	0.0239258	11	11	BG068340	---	---	---	---	---	---	22082	0.0292436
1436172_at	808.542	6041.79	P	P	7.47245	0.000244141	11	11	BQ175154	hypothetical protein 9530028C05	9530028C05	---	---	---	---	25449	0.000258924
1421998_at	221.021	1647.45	P	P	7.45384	0.000244141	11	11	NM_023141	similar to ADIR1 /// torsin family 3, member A	LOC100047963 /// Tor3a	0051085 // chaperone cofactor-dependent protein folding // inferred from electronic annotation	0005737 // cytoplasm // inferred from electronic annotation /// 0005783 // endoplasmic reticulum // inferred from electronic annotation	0000166 // nucleotide binding // inferred from electronic annotation /// 0005524 // ATP binding // inferred from electronic annotation	---	25448	0.000258935
1427736_a_at	134.469	1001.41	A	P	7.44711	0.0012207	11	11	AJ318863	chemokine (C-C motif) receptor-like 2	Ccrl2	0007165 // signal transduction // inferred from electronic annotation /// 0007186 // G-protein coupled receptor protein signaling pathway // inferred from electronic annotation	0005886 // plasma membrane // inferred from electronic annotation /// 0016020 // membrane // inferred from electronic annotation /// 0016021 // integral to membrane // inferred from electronic annotation	0001584 // rhodopsin-like receptor activity // inferred from electronic annotation /// 0004871 // signal transducer activity // inferred from electronic annotation /// 0004872 // receptor activity // inferred from electronic annotation /// 0004930 // G-protein coupled receptor activity // inferred from electronic annotation /// 0016493 // C-C chemokine receptor activity // inferred from sequence …	GPCRDB_Class_A_Rhodopsin-like // GenMAPP	12081	0.00272715
1458852_at	3.95092	29.2263	A	P	7.39735	0.0375977	11	11	BG071102	---	---	---	---	---	---	23512	0.0431593
1419887_at	5.63089	41.4234	A	P	7.35646	0.0107422	11	11	AV318995	---	---	---	---	---	---	19668	0.0147413
1420330_at	61.9418	452.168	P	P	7.29989	0.000244141	11	11	NM_019948	C-type lectin domain family 4, member e	Clec4e	0006955 // immune response // inferred from electronic annotation	0016020 // membrane // inferred from electronic annotation /// 0016021 // integral to membrane // inferred from electronic annotation	0005488 // binding // inferred from electronic annotation /// 0005529 // sugar binding // inferred from electronic annotation	---	25447	0.000258945
1443033_at	8.25503	60.1749	A	P	7.28948	0.00585938	11	11	BB292231	RNA binding motif protein 14	Rbm14	0006350 // transcription // inferred from electronic annotation /// 0006355 // regulation of transcription, DNA-dependent // inferred from electronic annotation /// 0016575 // histone deacetylation // inferred from sequence or structural similarity /// 0045944 // positive regulation of transcription from RNA polymerase II promoter // inferred from sequence or structural similarity	0005634 // nucleus // inferred from electronic annotation /// 0005667 // transcription factor complex // inferred from sequence or structural similarity	0000166 // nucleotide binding // inferred from electronic annotation /// 0003676 // nucleic acid binding // inferred from electronic annotation /// 0003723 // RNA binding // inferred from electronic annotation /// 0030374 // ligand-dependent nuclear receptor transcription coactivator activity // inferred from sequence or structural similarity	mRNA_processing_binding_Reactome // GenMAPP	17991	0.00879021
1419569_a_at	305.874	2221.4	P	P	7.26247	0.000732422	11	11	BC022751	interferon-stimulated protein	Isg20	---	0005622 // intracellular // inferred from electronic annotation /// 0005634 // nucleus // inferred from electronic annotation	0003676 // nucleic acid binding // inferred from electronic annotation /// 0003723 // RNA binding // inferred from electronic annotation /// 0004518 // nuclease activity // inferred from electronic annotation /// 0004527 // exonuclease activity // inferred from electronic annotation /// 0008859 // exoribonuclease II activity // inferred from electronic annotation /// 0016787 // hydrolase activity…	---	9955	0.00198574
1444336_at	4.03174	29.1454	A	P	7.22898	0.0375977	11	11	BM117404	Potassium inwardly-rectifying channel, subfamily J, member 3	Kcnj3	0006810 // transport // inferred from electronic annotation /// 0006811 // ion transport // inferred from electronic annotation /// 0006813 // potassium ion transport // inferred from electronic annotation	0016020 // membrane // inferred from electronic annotation /// 0016021 // integral to membrane // inferred from electronic annotation	0005216 // ion channel activity // inferred from electronic annotation /// 0005242 // inward rectifier potassium channel activity // inferred from electronic annotation /// 0005244 // voltage-gated ion channel activity // inferred from electronic annotation /// 0015467 // G-protein activated inward rectifier potassium channel activity // traceable author statement /// 0015467 // G-protein activat…	Calcium_regulation_in_cardiac_cells // GenMAPP /// Calcium_regulation_in_cardiac_cells // GenMAPP /// G_Protein_Signaling // GenMAPP /// G_Protein_Signaling // GenMAPP	23511	0.0431612
1419534_at	10.1569	72.7147	A	P	7.15911	0.00415039	11	11	NM_138648	oxidized low density lipoprotein (lectin-like) receptor 1	Olr1	0006954 // inflammatory response // inferred from electronic annotation /// 0006955 // immune response // inferred from electronic annotation /// 0007155 // cell adhesion // inferred from electronic annotation	0005576 // extracellular region // inferred from electronic annotation /// 0005886 // plasma membrane // inferred from electronic annotation /// 0016020 // membrane // inferred from electronic annotation /// 0016021 // integral to membrane // inferred from electronic annotation /// 0019897 // extrinsic to plasma membrane // traceable author statement	0004872 // receptor activity // inferred from electronic annotation /// 0005041 // low-density lipoprotein receptor activity // inferred from direct assay /// 0005488 // binding // inferred from electronic annotation /// 0005515 // protein binding // inferred from electronic annotation /// 0005529 // sugar binding // inferred from electronic annotation	---	16911	0.00662403
1435454_a_at	485.425	3434.41	P	P	7.07505	0.000244141	11	11	BE853170	cDNA sequence BC006779	BC006779	---	0005622 // intracellular // inferred from electronic annotation	0000166 // nucleotide binding // inferred from electronic annotation /// 0003723 // RNA binding // inferred from electronic annotation /// 0004540 // ribonuclease activity // inferred from electronic annotation /// 0004872 // receptor activity // inferred from electronic annotation /// 0005524 // ATP binding // inferred from electronic annotation /// 0008270 // zinc ion binding // inferred from e…	---	25446	0.000258955
1447210_at	5.6593	40.0126	A	P	7.07024	0.0302734	11	11	BB284011	---	---	---	---	---	---	22850	0.0357584
1453939_x_at	110.142	771.093	M	P	7.0009	0.00292969	11	11	AK019325	predicted gene, 677168	677168	---	---	---	---	15665	0.00504771
1422781_at	218.656	1507.63	P	P	6.89498	0.000732422	11	11	NM_126166	toll-like receptor 3	Tlr3	0006952 // defense response // inferred from mutant phenotype /// 0006954 // inflammatory response // inferred from electronic annotation /// 0006955 // immune response // inferred from electronic annotation /// 0007165 // signal transduction // inferred from electronic annotation /// 0009615 // response to virus // inferred from mutant phenotype /// 0032635 // interleukin-6 production // inferre…	0005768 // endosome // inferred from electronic annotation /// 0005783 // endoplasmic reticulum // inferred from electronic annotation /// 0005789 // endoplasmic reticulum membrane // inferred from electronic annotation /// 0010008 // endosome membrane // inferred from electronic annotation /// 0016020 // membrane // inferred from electronic annotation /// 0016021 // integral to membrane // infer…	0003723 // RNA binding // inferred from electronic annotation /// 0003725 // double-stranded RNA binding // inferred from sequence or structural similarity /// 0004872 // receptor activity // inferred from electronic annotation /// 0004888 // transmembrane receptor activity // inferred from electronic annotation /// 0005515 // protein binding // inferred from electronic annotation	---	9954	0.00198594
1451567_a_at	548.89	3773.46	P	P	6.87472	0.000244141	11	11	BC008167	interferon activated gene 203	Ifi203	---	0005634 // nucleus // inferred from electronic annotation	0005515 // protein binding // inferred from electronic annotation	---	25445	0.000258965
1459908_at	12.2426	82.7375	A	P	6.75815	0.0141602	11	11	BM942688	---	---	0008228 // opsonization // inferred from direct assay /// 0050766 // positive regulation of phagocytosis // inferred from direct assay	0005887 // integral to plasma membrane // inferred from direct assay	0005515 // protein binding // inferred from physical interaction	---	20484	0.0186577
1421262_at	81.9694	547.304	P	P	6.67693	0.000244141	11	11	BC020991	lipase, endothelial	Lipg	0006629 // lipid metabolic process // inferred from electronic annotation /// 0016042 // lipid catabolic process // inferred from electronic annotation	0005576 // extracellular region // inferred from electronic annotation	0003824 // catalytic activity // inferred from electronic annotation /// 0004465 // lipoprotein lipase activity // inferred from electronic annotation /// 0004806 // triacylglycerol lipase activity // inferred from electronic annotation /// 0005515 // protein binding // inferred from electronic annotation /// 0008201 // heparin binding // inferred from electronic annotation /// 0016787 // hydrola…	---	25275	0.000260707
1449227_at	251.25	1676.93	P	P	6.67434	0.000732422	11	11	NM_009890	cholesterol 25-hydroxylase	Ch25h	0006694 // steroid biosynthetic process // inferred from electronic annotation /// 0008152 // metabolic process // inferred from electronic annotation /// 0008203 // cholesterol metabolic process // inferred from direct assay /// 0008610 // lipid biosynthetic process // inferred from electronic annotation /// 0016126 // sterol biosynthetic process // inferred from electronic annotation /// 005511…	0005783 // endoplasmic reticulum // inferred from electronic annotation /// 0005789 // endoplasmic reticulum membrane // inferred from electronic annotation /// 0016020 // membrane // inferred from electronic annotation /// 0016021 // integral to membrane // inferred from electronic annotation	0001567 // cholesterol 25-hydroxylase activity // inferred from electronic annotation /// 0003824 // catalytic activity // inferred from electronic annotation /// 0004497 // monooxygenase activity // inferred from electronic annotation /// 0005506 // iron ion binding // inferred from electronic annotation /// 0008395 // steroid hydroxylase activity // inferred from direct assay /// 0016491 // oxi…	---	9952	0.00198634
1435792_at	96.4937	641.602	P	P	6.64915	0.000244141	11	11	BB148221	predicted gene, EG665317	EG665317	---	---	0004872 // receptor activity // inferred from electronic annotation	---	25163	0.000261867
1451426_at	323.314	2144.07	P	P	6.63155	0.000244141	11	11	AF316999	DEXH (Asp-Glu-X-His) box polypeptide 58	Dhx58	0006955 // immune response // inferred from electronic annotation /// 0045087 // innate immune response // inferred from electronic annotation	0005737 // cytoplasm // inferred from direct assay /// 0005737 // cytoplasm // inferred from electronic annotation	0000166 // nucleotide binding // inferred from electronic annotation /// 0003676 // nucleic acid binding // inferred from electronic annotation /// 0003677 // DNA binding // inferred from electronic annotation /// 0003723 // RNA binding // inferred from electronic annotation /// 0004386 // helicase activity // inferred from electronic annotation /// 0005524 // ATP binding // inferred from electro…	---	25162	0.000261878
1425223_at	16.6592	110.453	A	P	6.63015	0.00805664	11	11	BC011338	baculoviral IAP repeat-containing 3	Birc3	0006915 // apoptosis // inferred from electronic annotation /// 0042981 // regulation of apoptosis // inferred from electronic annotation	0005622 // intracellular // inferred from electronic annotation /// 0005737 // cytoplasm // inferred from electronic annotation	0005515 // protein binding // inferred from physical interaction /// 0005515 // protein binding // inferred from electronic annotation /// 0008270 // zinc ion binding // inferred from electronic annotation /// 0046872 // metal ion binding // inferred from electronic annotation	Apoptosis // GenMAPP /// Apoptosis_GenMAPP // GenMAPP	18871	0.0115229
1445429_at	8.02135	53.1711	A	P	6.6287	0.0302734	11	11	BG066674	---	---	---	---	---	---	22849	0.0357599
1449591_at	238.482	1571.29	P	P	6.58872	0.000244141	11	11	NM_007609	caspase 4, apoptosis-related cysteine peptidase /// hypothetical protein LOC100044206	Casp4 /// LOC100044206	0006508 // proteolysis // inferred from reviewed computational analysis /// 0006508 // proteolysis // inferred from electronic annotation /// 0006915 // apoptosis // inferred from electronic annotation /// 0006917 // induction of apoptosis // inferred from reviewed computational analysis /// 0042981 // regulation of apoptosis // inferred from electronic annotation	0005622 // intracellular // inferred from electronic annotation	0005515 // protein binding // inferred from electronic annotation /// 0008233 // peptidase activity // inferred from reviewed computational analysis /// 0008233 // peptidase activity // inferred from electronic annotation /// 0008234 // cysteine-type peptidase activity // inferred from electronic annotation /// 0016787 // hydrolase activity // inferred from electronic annotation	Apoptosis // GenMAPP /// Apoptosis_KEGG // GenMAPP	25160	0.000261898
1420558_at	47.6747	314.022	A	P	6.58677	0.0107422	11	11	M72332	selectin, platelet	Selp	0006954 // inflammatory response // inferred from mutant phenotype /// 0007155 // cell adhesion // inferred from electronic annotation /// 0007157 // heterophilic cell adhesion // inferred from mutant phenotype /// 0007159 // leukocyte adhesion // inferred from mutant phenotype /// 0050901 // leukocyte tethering or rolling // inferred from mutant phenotype	0005624 // membrane fraction // not recorded /// 0009897 // external side of plasma membrane // inferred from direct assay /// 0016020 // membrane // inferred from direct assay /// 0016020 // membrane // inferred from electronic annotation /// 0016021 // integral to membrane // inferred from electronic annotation /// 0031092 // platelet alpha granule membrane // not recorded	0001948 // glycoprotein binding // inferred from direct assay /// 0005488 // binding // inferred from electronic annotation /// 0005515 // protein binding // inferred from physical interaction /// 0005515 // protein binding // inferred from electronic annotation /// 0005529 // sugar binding // inferred from electronic annotation /// 0033691 // sialic acid binding // inferred from direct assay ///…	---	19667	0.0147421
1442244_at	6.0642	39.2147	A	P	6.46659	0.00585938	11	11	BB273436	InaD-like (Drosophila)	Inadl	---	0005737 // cytoplasm // inferred from electronic annotation /// 0005886 // plasma membrane // inferred from electronic annotation /// 0005923 // tight junction // inferred from electronic annotation /// 0016020 // membrane // inferred from electronic annotation /// 0016324 // apical plasma membrane // inferred from electronic annotation /// 0030054 // cell junction // inferred from electronic ann…	0005515 // protein binding // inferred from physical interaction /// 0005515 // protein binding // inferred from electronic annotation	---	17990	0.0087907
1438311_at	11.6451	74.6536	A	P	6.41073	0.0375977	11	11	BB703633	RIKEN cDNA 2010002M12 gene	2010002M12Rik	---	---	0005488 // binding // inferred from electronic annotation	---	23510	0.043163
1434046_at	189.446	1210.48	P	P	6.38957	0.000244141	11	11	BG961961	expressed sequence AA467197	AA467197	---	0005634 // nucleus // inferred from electronic annotation /// 0005634 // nucleus // inferred from sequence or structural similarity	---	---	25159	0.000261909
1424354_at	449.51	2854.36	P	P	6.34993	0.000244141	11	11	BC020080	transmembrane protein 140	Tmem140	---	0016020 // membrane // inferred from electronic annotation /// 0016021 // integral to membrane // inferred from electronic annotation	---	---	25158	0.000261919
1416854_at	26.2349	164.32	A	P	6.26344	0.0302734	11	11	NM_011402	solute carrier family 34 (sodium phosphate), member 2	Slc34a2	0006810 // transport // inferred from electronic annotation /// 0006811 // ion transport // inferred from electronic annotation /// 0006814 // sodium ion transport // inferred from electronic annotation /// 0006817 // phosphate transport // inferred from electronic annotation	0016020 // membrane // inferred from electronic annotation /// 0016021 // integral to membrane // inferred from electronic annotation /// 0016324 // apical plasma membrane // inferred from direct assay	0015293 // symporter activity // inferred from electronic annotation /// 0015321 // sodium-dependent phosphate transmembrane transporter activity // inferred from electronic annotation /// 0031402 // sodium ion binding // inferred from electronic annotation	---	22848	0.0357615
1442201_at	71.5075	444.128	A	P	6.21092	0.000244141	11	11	BB198578	---	---	---	---	---	---	25157	0.00026193
1448961_at	71.9064	446.283	P	P	6.20645	0.000244141	11	11	NM_008880	phospholipid scramblase 2	Plscr2	---	0016020 // membrane // inferred from electronic annotation /// 0016021 // integral to membrane // inferred from electronic annotation	0005509 // calcium ion binding // inferred from electronic annotation /// 0005515 // protein binding // inferred from physical interaction	---	25156	0.00026194
1427291_at	5.04197	30.8715	A	P	6.12291	0.00585938	11	11	AV275615	synaptonemal complex protein 1	Sycp1	0007049 // cell cycle // inferred from electronic annotation /// 0007126 // meiosis // inferred from electronic annotation /// 0007130 // synaptonemal complex assembly // inferred from direct assay /// 0007130 // synaptonemal complex assembly // inferred from electronic annotation /// 0051301 // cell division // inferred from electronic annotation	0000795 // synaptonemal complex // inferred from direct assay /// 0000795 // synaptonemal complex // inferred from electronic annotation /// 0000800 // lateral element // traceable author statement /// 0000801 // central element // inferred from direct assay /// 0000802 // transverse filament // inferred from direct assay /// 0005634 // nucleus // inferred from electronic annotation	0003677 // DNA binding // inferred from electronic annotation /// 0005515 // protein binding // inferred from physical interaction	---	17989	0.00879119
1448000_at	10.1908	62.3036	A	P	6.11371	0.00292969	11	11	AV352659	cell division cycle associated 3	Cdca3	0007049 // cell cycle // inferred from electronic annotation /// 0007067 // mitosis // inferred from electronic annotation /// 0051301 // cell division // inferred from electronic annotation	0005737 // cytoplasm // inferred from electronic annotation	---	---	15664	0.00504803
1447419_at	9.21261	56.0281	A	P	6.08168	0.00585938	11	11	BE979870	---	---	---	---	---	---	17988	0.00879168
1435665_at	328.266	1993.13	P	P	6.07168	0.000244141	11	11	BM241342	expressed sequence AI451617	AI451617	---	0005622 // intracellular // inferred from electronic annotation	0004872 // receptor activity // inferred from electronic annotation /// 0005515 // protein binding // inferred from electronic annotation /// 0008270 // zinc ion binding // inferred from electronic annotation /// 0046872 // metal ion binding // inferred from electronic annotation	---	25155	0.000261951
1427747_a_at	79.8278	483.416	P	P	6.05573	0.000732422	11	11	X14607	lipocalin 2	Lcn2	0006810 // transport // inferred from electronic annotation	0005576 // extracellular region // inferred from electronic annotation	0005215 // transporter activity // inferred from electronic annotation /// 0005488 // binding // inferred from electronic annotation	---	9951	0.00198654
1434372_at	878.456	5275.88	P	P	6.00585	0.000244141	11	11	BE688358	expressed sequence AW112010	AW112010	---	---	---	---	25154	0.000261961
1451798_at	374.858	2239.4	P	P	5.97399	0.000244141	11	11	M57525	interleukin 1 receptor antagonist	Il1rn	0006629 // lipid metabolic process // inferred from mutant phenotype /// 0006954 // inflammatory response // inferred from electronic annotation /// 0006955 // immune response // inferred from electronic annotation /// 0030073 // insulin secretion // inferred from mutant phenotype	0005576 // extracellular region // inferred from direct assay /// 0005576 // extracellular region // inferred from electronic annotation /// 0005737 // cytoplasm // inferred from electronic annotation /// 0031982 // vesicle // inferred from direct assay	0004872 // receptor activity // inferred from electronic annotation /// 0005149 // interleukin-1 receptor binding // inferred from electronic annotation /// 0005152 // interleukin-1 receptor antagonist activity // inferred from electronic annotation	---	25153	0.000261971
1420380_at	966.352	5769.67	P	P	5.97057	0.000244141	11	11	AF065933	chemokine (C-C motif) ligand 2	Ccl2	0001938 // positive regulation of endothelial cell proliferation // inferred from electronic annotation /// 0006874 // cellular calcium ion homeostasis // inferred from electronic annotation /// 0006916 // anti-apoptosis // inferred from electronic annotation /// 0006935 // chemotaxis // inferred from electronic annotation /// 0006954 // inflammatory response // inferred from electronic annotatio…	0005576 // extracellular region // inferred from electronic annotation /// 0005615 // extracellular space // inferred from electronic annotation /// 0005737 // cytoplasm // inferred from electronic annotation /// 0043025 // cell soma // inferred from electronic annotation	0001664 // G-protein-coupled receptor binding // inferred from direct assay /// 0005125 // cytokine activity // inferred from electronic annotation /// 0005515 // protein binding // inferred from physical interaction /// 0008009 // chemokine activity // inferred from electronic annotation /// 0031727 // CCR2 chemokine receptor binding // inferred from electronic annotation	---	25152	0.000261982
1437432_a_at	138.112	818.268	P	P	5.92469	0.000732422	11	11	BM244351	tripartite motif-containing 12	Trim12	---	0005622 // intracellular // inferred from electronic annotation /// 0005737 // cytoplasm // inferred from direct assay /// 0005737 // cytoplasm // inferred from electronic annotation	0005515 // protein binding // inferred from electronic annotation /// 0008270 // zinc ion binding // inferred from electronic annotation /// 0046872 // metal ion binding // inferred from electronic annotation	---	9950	0.00198674
1424923_at	462.527	2726.9	P	P	5.89565	0.000244141	11	11	BC002065	serine (or cysteine) peptidase inhibitor, clade A, member 3G	Serpina3g	0006915 // apoptosis // inferred from electronic annotation /// 0006955 // immune response // inferred from electronic annotation	0005634 // nucleus // inferred from electronic annotation /// 0005737 // cytoplasm // inferred from electronic annotation	0004866 // endopeptidase inhibitor activity // inferred from electronic annotation /// 0004867 // serine-type endopeptidase inhibitor activity // inferred from electronic annotation /// 0004869 // cysteine protease inhibitor activity // inferred from electronic annotation	---	25151	0.000261992
1419026_at	793.116	4668.28	P	P	5.886	0.000244141	11	11	NM_007829	Fas death domain-associated protein	Daxx	0000281 // cytokinesis after mitosis // inferred from mutant phenotype /// 0006350 // transcription // inferred from electronic annotation /// 0006355 // regulation of transcription, DNA-dependent // inferred from electronic annotation /// 0006915 // apoptosis // inferred from electronic annotation /// 0016481 // negative regulation of transcription // inferred from sequence or structural similar…	0000792 // heterochromatin // inferred from direct assay /// 0005634 // nucleus // inferred from direct assay /// 0005634 // nucleus // inferred from electronic annotation /// 0005634 // nucleus // inferred from sequence or structural similarity /// 0005737 // cytoplasm // inferred from electronic annotation /// 0016605 // PML body // inferred from direct assay	0003713 // transcription coactivator activity // inferred from direct assay /// 0003714 // transcription corepressor activity // traceable author statement /// 0005515 // protein binding // inferred from physical interaction /// 0005515 // protein binding // inferred from sequence or structural similarity /// 0008134 // transcription factor binding // inferred from sequence or structural similari…	Apoptosis_KEGG // GenMAPP	25150	0.000262003
1428660_s_at	556.643	3275.36	P	P	5.88413	0.000244141	11	11	AK009693	similar to ADIR1 /// torsin family 3, member A	LOC100047963 /// Tor3a	0051085 // chaperone cofactor-dependent protein folding // inferred from electronic annotation	0005737 // cytoplasm // inferred from electronic annotation /// 0005783 // endoplasmic reticulum // inferred from electronic annotation	0000166 // nucleotide binding // inferred from electronic annotation /// 0005524 // ATP binding // inferred from electronic annotation	---	24888	0.000264761
1423555_a_at	271.408	1592.73	P	P	5.86843	0.000244141	11	11	BB329808	interferon-induced protein 44	Ifi44	---	0005737 // cytoplasm // inferred from electronic annotation	---	---	24854	0.000265123
1448940_at	738.325	4289.34	P	P	5.80955	0.000244141	11	11	BC010580	similar to Tripartite motif protein 21 /// tripartite motif-containing 21	LOC100045519 /// Trim21	---	0005622 // intracellular // inferred from electronic annotation /// 0005634 // nucleus // inferred from electronic annotation /// 0005737 // cytoplasm // inferred from direct assay /// 0005737 // cytoplasm // inferred from electronic annotation /// 0030529 // ribonucleoprotein complex // inferred from electronic annotation	0003677 // DNA binding // inferred from electronic annotation /// 0003723 // RNA binding // inferred from electronic annotation /// 0005515 // protein binding // inferred from electronic annotation /// 0008270 // zinc ion binding // inferred from electronic annotation /// 0046872 // metal ion binding // inferred from electronic annotation	mRNA_processing_binding_Reactome // GenMAPP	24853	0.000265134
1426415_a_at	148.396	858.537	P	P	5.78544	0.00195313	11	11	AI746456	tripartite motif-containing 25	Trim25	---	0005737 // cytoplasm // inferred from direct assay	0005515 // protein binding // inferred from electronic annotation /// 0008270 // zinc ion binding // inferred from electronic annotation /// 0046872 // metal ion binding // inferred from electronic annotation	---	14307	0.00368456
1455197_at	70.745	408.325	P	P	5.77178	0.000244141	11	11	BE852181	Rho family GTPase 1	Rnd1	0007015 // actin filament organization // inferred from electronic annotation /// 0007162 // negative regulation of cell adhesion // inferred from electronic annotation /// 0007264 // small GTPase mediated signal transduction // inferred from electronic annotation /// 0016322 // neuron remodeling // inferred from electronic annotation	0005622 // intracellular // inferred from electronic annotation /// 0005737 // cytoplasm // inferred from electronic annotation /// 0005856 // cytoskeleton // inferred from electronic annotation /// 0005886 // plasma membrane // inferred from electronic annotation /// 0005912 // adherens junction // inferred from electronic annotation /// 0016020 // membrane // inferred from electronic annotation	0000166 // nucleotide binding // inferred from electronic annotation /// 0005525 // GTP binding // inferred from electronic annotation	---	24849	0.000265176
1419698_at	30.4071	174.347	A	P	5.73377	0.000244141	11	11	NM_019494	chemokine (C-X-C motif) ligand 11 /// similar to Small inducible cytokine B11 precursor (CXCL11) (Interferon-inducible T-cell alpha chemoattractant) (I-TAC)	Cxcl11 /// LOC630447	0006935 // chemotaxis // inferred from electronic annotation /// 0006954 // inflammatory response // inferred from electronic annotation /// 0006955 // immune response // inferred from electronic annotation	0005576 // extracellular region // inferred from electronic annotation /// 0005615 // extracellular space // inferred from electronic annotation	0005125 // cytokine activity // inferred from electronic annotation /// 0008009 // chemokine activity // traceable author statement /// 0008009 // chemokine activity // inferred from electronic annotation	---	24844	0.00026523
1438027_at	192.225	1098.67	P	P	5.71557	0.000244141	11	11	BB668084	---	---	---	---	---	---	24843	0.00026524
1416576_at	289.232	1642.29	P	P	5.6781	0.000732422	11	11	NM_007707	suppressor of cytokine signaling 3	Socs3	0001558 // regulation of cell growth // inferred from electronic annotation /// 0001932 // regulation of protein amino acid phosphorylation // inferred from direct assay /// 0007242 // intracellular signaling cascade // inferred from electronic annotation /// 0009968 // negative regulation of signal transduction // inferred from genetic interaction /// 0009968 // negative regulation of signal tra…	---	0005515 // protein binding // inferred from physical interaction /// 0005515 // protein binding // inferred from electronic annotation	---	9948	0.00198714
1417961_a_at	1429.5	8100.73	P	P	5.66683	0.000244141	11	11	BM240719	tripartite motif-containing 30	Trim30	0006350 // transcription // inferred from electronic annotation /// 0006355 // regulation of transcription, DNA-dependent // inferred from electronic annotation	0005622 // intracellular // inferred from electronic annotation /// 0005634 // nucleus // inferred from electronic annotation /// 0005737 // cytoplasm // inferred from direct assay	0003677 // DNA binding // inferred from electronic annotation /// 0005515 // protein binding // inferred from electronic annotation /// 0008270 // zinc ion binding // inferred from electronic annotation /// 0046872 // metal ion binding // inferred from electronic annotation	---	24842	0.000265251
1448775_at	568.259	3191.26	P	P	5.61585	0.000244141	11	11	NM_008328	interferon activated gene 203	Ifi203	---	0005634 // nucleus // inferred from electronic annotation	0005515 // protein binding // inferred from electronic annotation	---	24841	0.000265262
1422953_at	117.079	652.171	P	P	5.57037	0.000244141	11	11	NM_008039	formyl peptide receptor 2	Fpr2	0006935 // chemotaxis // inferred from electronic annotation /// 0006935 // chemotaxis // traceable author statement /// 0007165 // signal transduction // inferred from electronic annotation /// 0007186 // G-protein coupled receptor protein signaling pathway // inferred from direct assay /// 0007186 // G-protein coupled receptor protein signaling pathway // inferred from electronic annotation	0005886 // plasma membrane // inferred from electronic annotation /// 0016020 // membrane // inferred from electronic annotation /// 0016021 // integral to membrane // inferred from electronic annotation	0001584 // rhodopsin-like receptor activity // inferred from electronic annotation /// 0004871 // signal transducer activity // inferred from electronic annotation /// 0004872 // receptor activity // inferred from direct assay /// 0004872 // receptor activity // inferred from electronic annotation /// 0004930 // G-protein coupled receptor activity // inferred from electronic annotation /// 000494…	GPCRDB_Class_A_Rhodopsin-like // GenMAPP /// Peptide_GPCRs // GenMAPP	24840	0.000265272
1437636_at	148.792	827.383	P	P	5.56069	0.000244141	11	11	BB135602	similar to Interferon-activatable protein 203 (Ifi-203) (Interferon-inducible protein p203)	LOC623121	---	---	0005515 // protein binding // inferred from electronic annotation	---	24839	0.000265283
1424857_a_at	341.664	1898.55	P	P	5.55677	0.000244141	11	11	AF220142	tripartite motif-containing 34	Trim34	---	0005622 // intracellular // inferred from electronic annotation	0005515 // protein binding // inferred from electronic annotation /// 0008270 // zinc ion binding // inferred from electronic annotation /// 0046872 // metal ion binding // inferred from electronic annotation	---	24838	0.000265294
1435219_x_at	30.7846	169.881	P	P	5.51835	0.0107422	11	11	BG095529	beclin 1, autophagy related	Becn1	0006914 // autophagy // inferred from direct assay /// 0006914 // autophagy // inferred from mutant phenotype /// 0006914 // autophagy // inferred from electronic annotation /// 0008285 // negative regulation of cell proliferation // inferred from direct assay /// 0009615 // response to virus // inferred from electronic annotation /// 0016239 // positive regulation of macroautophagy // inferred f…	0000139 // Golgi membrane // inferred from electronic annotation /// 0005737 // cytoplasm // inferred from direct assay /// 0005737 // cytoplasm // inferred from electronic annotation /// 0005794 // Golgi apparatus // inferred from electronic annotation /// 0005802 // trans-Golgi network // inferred from direct assay /// 0005856 // cytoskeleton // inferred from sequence or structural similarity /…	0005515 // protein binding // inferred from physical interaction /// 0005515 // protein binding // not recorded	---	19666	0.0147428
1460039_at	6.32323	34.4181	A	P	5.44312	0.0141602	11	11	BB035924	C-type lectin domain family 1, member a	Clec1a	---	0016020 // membrane // inferred from electronic annotation /// 0016021 // integral to membrane // inferred from electronic annotation	0004872 // receptor activity // inferred from electronic annotation /// 0005488 // binding // inferred from electronic annotation /// 0005529 // sugar binding // inferred from electronic annotation	---	20483	0.0186586
1440919_at	16.6588	89.8667	A	P	5.39454	0.0375977	11	11	BB462480	MOB1, Mps One Binder kinase activator-like 2C (yeast)	Mobkl2c	---	---	0005515 // protein binding // inferred from electronic annotation /// 0008270 // zinc ion binding // inferred from electronic annotation /// 0016301 // kinase activity // inferred from electronic annotation /// 0046872 // metal ion binding // inferred from electronic annotation	---	23509	0.0431648
1435330_at	398.966	2148.21	P	P	5.38445	0.000244141	11	11	BM241008	cDNA sequence BC094916 /// hypothetical protein LOC100048304 /// similar to Gamma-interferon-inducible protein Ifi-16 (Interferon-inducible myeloid differentiation transcriptional activator) (IFI 16) /// pyrin and HIN domain family, member 1	BC094916 /// LOC100048304 /// LOC637605 /// Pyhin1	0006306 // DNA methylation // inferred from electronic annotation	0005634 // nucleus // inferred from electronic annotation	0003677 // DNA binding // inferred from electronic annotation /// 0005515 // protein binding // inferred from electronic annotation /// 0008170 // N-methyltransferase activity // inferred from electronic annotation	---	24837	0.000265304
1418652_at	1188.82	6354.31	P	P	5.34505	0.000244141	11	11	NM_008599	chemokine (C-X-C motif) ligand 9	Cxcl9	0006954 // inflammatory response // inferred from electronic annotation /// 0006955 // immune response // inferred from electronic annotation	0005576 // extracellular region // inferred from electronic annotation /// 0005615 // extracellular space // inferred from electronic annotation	0005125 // cytokine activity // inferred from electronic annotation /// 0008009 // chemokine activity // inferred from electronic annotation	---	24836	0.000265315
1422782_s_at	543.391	2890.95	P	P	5.32021	0.000244141	11	11	NM_126166	toll-like receptor 3	Tlr3	0006952 // defense response // inferred from mutant phenotype /// 0006954 // inflammatory response // inferred from electronic annotation /// 0006955 // immune response // inferred from electronic annotation /// 0007165 // signal transduction // inferred from electronic annotation /// 0009615 // response to virus // inferred from mutant phenotype /// 0032635 // interleukin-6 production // inferre…	0005768 // endosome // inferred from electronic annotation /// 0005783 // endoplasmic reticulum // inferred from electronic annotation /// 0005789 // endoplasmic reticulum membrane // inferred from electronic annotation /// 0010008 // endosome membrane // inferred from electronic annotation /// 0016020 // membrane // inferred from electronic annotation /// 0016021 // integral to membrane // infer…	0003723 // RNA binding // inferred from electronic annotation /// 0003725 // double-stranded RNA binding // inferred from sequence or structural similarity /// 0004872 // receptor activity // inferred from electronic annotation /// 0004888 // transmembrane receptor activity // inferred from electronic annotation /// 0005515 // protein binding // inferred from electronic annotation	---	24834	0.000265336
1432026_a_at	282.963	1505.13	P	P	5.31917	0.000244141	11	11	AK015214	hect domain and RLD 5	Herc5	0006464 // protein modification process // inferred from electronic annotation /// 0016567 // protein ubiquitination // not recorded	0005622 // intracellular // inferred from electronic annotation /// 0005737 // cytoplasm // not recorded	0004842 // ubiquitin-protein ligase activity // not recorded /// 0004842 // ubiquitin-protein ligase activity // inferred from electronic annotation /// 0030332 // cyclin binding // not recorded	---	24833	0.000265347
1458992_at	6.06684	31.9609	A	P	5.26812	0.0375977	11	11	BF318220	---	---	---	---	---	---	23508	0.0431667
1419477_at	493.889	2587.45	P	P	5.23893	0.00195313	11	11	NM_053109	C-type lectin domain family 2, member d	Clec2d	0006968 // cellular defense response // traceable author statement /// 0042270 // protection from natural killer cell mediated cytotoxicity // inferred from direct assay /// 0045671 // negative regulation of osteoclast differentiation // inferred from direct assay	0005886 // plasma membrane // inferred from electronic annotation /// 0005887 // integral to plasma membrane // traceable author statement /// 0009897 // external side of plasma membrane // inferred from direct assay /// 0016020 // membrane // inferred from electronic annotation /// 0016021 // integral to membrane // inferred from electronic annotation	0004872 // receptor activity // inferred from electronic annotation /// 0004888 // transmembrane receptor activity // inferred from sequence or structural similarity /// 0005488 // binding // inferred from electronic annotation /// 0005515 // protein binding // inferred from physical interaction /// 0005529 // sugar binding // inferred from sequence or structural similarity /// 0005529 // sugar b…	---	14306	0.00368482
1432548_at	137.882	720.176	A	P	5.22312	0.000732422	11	11	AK005563	poly (ADP-ribose) polymerase family, member 14	Parp14	0006350 // transcription // inferred from electronic annotation /// 0006355 // regulation of transcription, DNA-dependent // inferred from electronic annotation	0005634 // nucleus // inferred from electronic annotation /// 0005737 // cytoplasm // inferred from electronic annotation	0003676 // nucleic acid binding // inferred from electronic annotation /// 0003950 // NAD+ ADP-ribosyltransferase activity // inferred from electronic annotation /// 0005515 // protein binding // inferred from physical interaction /// 0016740 // transferase activity // inferred from electronic annotation /// 0016757 // transferase activity, transferring glycosyl groups // inferred from electronic…	---	9947	0.00198734
1450446_a_at	133.827	696.604	P	P	5.20526	0.000244141	11	11	AB000710	suppressor of cytokine signaling 1	Socs1	0001558 // regulation of cell growth // inferred from electronic annotation /// 0001932 // regulation of protein amino acid phosphorylation // inferred from direct assay /// 0007242 // intracellular signaling cascade // inferred from electronic annotation /// 0007259 // JAK-STAT cascade // inferred from direct assay /// 0009968 // negative regulation of signal transduction // inferred from electr…	---	0005159 // insulin-like growth factor receptor binding // inferred from electronic annotation /// 0005515 // protein binding // inferred from physical interaction /// 0005515 // protein binding // inferred from electronic annotation /// 0019210 // kinase inhibitor activity // inferred from direct assay /// 0019901 // protein kinase binding // inferred from electronic annotation	---	24762	0.000266108
1456907_at	292.863	1508.7	P	P	5.15157	0.000244141	11	11	BI104444	chemokine (C-X-C motif) ligand 9	Cxcl9	0006954 // inflammatory response // inferred from electronic annotation /// 0006955 // immune response // inferred from electronic annotation	0005576 // extracellular region // inferred from electronic annotation /// 0005615 // extracellular space // inferred from electronic annotation	0005125 // cytokine activity // inferred from electronic annotation /// 0008009 // chemokine activity // inferred from electronic annotation	---	24531	0.000268614
1429941_at	17.784	91.3551	A	P	5.13692	0.00805664	11	11	AK010834	solute carrier family 10 (sodium/bile acid cotransporter family), member 7	Slc10a7	0006810 // transport // inferred from electronic annotation /// 0006811 // ion transport // inferred from electronic annotation /// 0006814 // sodium ion transport // inferred from electronic annotation	0016020 // membrane // inferred from electronic annotation /// 0016021 // integral to membrane // inferred from electronic annotation	0008508 // bile acid:sodium symporter activity // inferred from electronic annotation /// 0015293 // symporter activity // inferred from electronic annotation /// 0031402 // sodium ion binding // inferred from electronic annotation	---	18870	0.0115235
1434350_at	182.023	934.048	A	P	5.13149	0.00805664	11	11	BG070296	AXIN1 up-regulated 1	Axud1	0006350 // transcription // inferred from electronic annotation /// 0006355 // regulation of transcription, DNA-dependent // inferred from electronic annotation /// 0006915 // apoptosis // inferred from electronic annotation /// 0045944 // positive regulation of transcription from RNA polymerase II promoter // inferred from direct assay	0005634 // nucleus // inferred from direct assay /// 0005634 // nucleus // inferred from electronic annotation	0003677 // DNA binding // inferred from electronic annotation /// 0003700 // transcription factor activity // inferred from direct assay	---	18869	0.0115241
1426906_at	1512.5	7733.31	P	P	5.11292	0.000244141	11	11	M74124	interferon activated gene 203	Ifi203	---	0005634 // nucleus // inferred from electronic annotation	0005515 // protein binding // inferred from electronic annotation	---	24300	0.000271167
1441996_at	147.992	756.37	P	P	5.11088	0.00195313	11	11	AW494533	RIKEN cDNA 9530082P21 gene	9530082P21Rik	---	---	---	---	14305	0.00368507
1435624_at	15.298	77.9582	A	P	5.09597	0.0302734	11	11	AV345336	RIKEN cDNA 9030409G11 gene	9030409G11Rik	0031424 // keratinization // inferred from electronic annotation	0001533 // cornified envelope // not recorded /// 0005634 // nucleus // inferred from electronic annotation /// 0005737 // cytoplasm // inferred from electronic annotation /// 0005856 // cytoskeleton // inferred from electronic annotation /// 0030054 // cell junction // inferred from electronic annotation /// 0030057 // desmosome // not recorded	---	---	22847	0.0357631
1419082_at	1019.31	5177.1	P	P	5.07902	0.000244141	11	11	NM_011111	serine (or cysteine) peptidase inhibitor, clade B, member 2	Serpinb2	---	0005576 // extracellular region // inferred from electronic annotation /// 0005737 // cytoplasm // inferred from electronic annotation	0004866 // endopeptidase inhibitor activity // inferred from electronic annotation /// 0004867 // serine-type endopeptidase inhibitor activity // inferred from electronic annotation	Blood_Clotting_Cascade // GenMAPP	24201	0.000272277
1419282_at	562.923	2845.97	P	P	5.0557	0.000244141	11	11	U50712	chemokine (C-C motif) ligand 12 /// similar to monocyte chemoattractant protein-5	Ccl12 /// LOC100048556	0006935 // chemotaxis // inferred from electronic annotation /// 0006954 // inflammatory response // inferred from electronic annotation /// 0006955 // immune response // inferred from electronic annotation	0005576 // extracellular region // inferred from electronic annotation /// 0005615 // extracellular space // inferred from electronic annotation	0005125 // cytokine activity // inferred from electronic annotation /// 0008009 // chemokine activity // inferred from electronic annotation	---	24199	0.000272299
1420412_at	37.8422	190.892	A	P	5.04441	0.00805664	11	11	NM_009425	tumor necrosis factor (ligand) superfamily, member 10	Tnfsf10	0006915 // apoptosis // inferred from electronic annotation /// 0006955 // immune response // inferred from electronic annotation /// 0043123 // positive regulation of I-kappaB kinase/NF-kappaB cascade // inferred from electronic annotation	0005615 // extracellular space // inferred from electronic annotation /// 0016020 // membrane // inferred from electronic annotation /// 0016021 // integral to membrane // inferred from electronic annotation	0004871 // signal transducer activity // inferred from electronic annotation /// 0005125 // cytokine activity // inferred from electronic annotation /// 0005164 // tumor necrosis factor receptor binding // inferred from electronic annotation /// 0005515 // protein binding // inferred from physical interaction	Apoptosis // GenMAPP /// Apoptosis_GenMAPP // GenMAPP	18868	0.0115247
1446457_at	86.8229	429.549	P	P	4.94741	0.000244141	11	11	BB534909	DEAD (Asp-Glu-Ala-Asp) box polypeptide 58	Ddx58	0006955 // immune response // inferred from electronic annotation /// 0009615 // response to virus // inferred from electronic annotation /// 0042981 // regulation of apoptosis // inferred from electronic annotation /// 0045087 // innate immune response // inferred from electronic annotation	0005622 // intracellular // inferred from electronic annotation /// 0005737 // cytoplasm // inferred from electronic annotation	0000166 // nucleotide binding // inferred from electronic annotation /// 0003676 // nucleic acid binding // inferred from electronic annotation /// 0003723 // RNA binding // inferred from electronic annotation /// 0004386 // helicase activity // inferred from electronic annotation /// 0005515 // protein binding // inferred from electronic annotation /// 0005524 // ATP binding // inferred from ele…	---	24195	0.000272344
1447285_at	145.522	718.913	P	P	4.94022	0.000732422	11	11	BG072508	---	---	---	---	---	---	9946	0.00198754
1422008_a_at	16.8884	83.3562	A	P	4.9357	0.00292969	11	11	AF104416	aquaporin 3	Aqp3	0006810 // transport // inferred from electronic annotation /// 0006833 // water transport // traceable author statement	0005887 // integral to plasma membrane // traceable author statement /// 0016020 // membrane // inferred from electronic annotation /// 0016021 // integral to membrane // inferred from electronic annotation /// 0016323 // basolateral plasma membrane // inferred from direct assay	0005215 // transporter activity // inferred from electronic annotation /// 0015250 // water channel activity // traceable author statement	---	15663	0.00504835
1422860_at	34.8802	172.146	A	P	4.93535	0.0012207	11	11	NM_024435	neurotensin	Nts	0050880 // regulation of blood vessel size // inferred from electronic annotation	0005576 // extracellular region // inferred from electronic annotation /// 0031410 // cytoplasmic vesicle // inferred from electronic annotation	0005184 // neuropeptide hormone activity // traceable author statement /// 0005184 // neuropeptide hormone activity // inferred from electronic annotation	---	12080	0.00272738
1460603_at	1109.71	5466.51	P	P	4.92606	0.000244141	11	11	BB145092	sterile alpha motif domain containing 9-like	Samd9l	---	---	---	---	24194	0.000272355
1452104_at	7.33674	36.0833	A	P	4.91817	0.00805664	11	11	BI456906	ADP-ribosylation factor-like 16	Arl16	---	---	0005525 // GTP binding // inferred from electronic annotation	---	18867	0.0115253
1433699_at	274.805	1341.46	P	P	4.88149	0.000244141	11	11	BM241351	tumor necrosis factor, alpha-induced protein 3	Tnfaip3	0006915 // apoptosis // inferred from electronic annotation /// 0043124 // negative regulation of I-kappaB kinase/NF-kappaB cascade // inferred from electronic annotation	0005634 // nucleus // inferred from electronic annotation /// 0005737 // cytoplasm // inferred from direct assay /// 0005737 // cytoplasm // inferred from electronic annotation	0003677 // DNA binding // inferred from electronic annotation /// 0005515 // protein binding // inferred from physical interaction /// 0005515 // protein binding // inferred from electronic annotation /// 0008233 // peptidase activity // inferred from electronic annotation /// 0008234 // cysteine-type peptidase activity // inferred from electronic annotation /// 0008270 // zinc ion binding // inf…	---	24193	0.000272367
1438868_at	777.224	3788.31	P	P	4.87415	0.000244141	11	11	AV280841	DNA segment, Chr 14, ERATO Doi 668, expressed	D14Ertd668e	0030655 // beta-lactam antibiotic catabolic process // inferred from electronic annotation /// 0046677 // response to antibiotic // inferred from electronic annotation	---	0005515 // protein binding // inferred from electronic annotation /// 0008270 // zinc ion binding // inferred from electronic annotation /// 0008800 // beta-lactamase activity // inferred from electronic annotation	---	24192	0.000272378
1454809_at	620.34	3004.96	P	P	4.84406	0.000244141	11	11	BE686893	nuclear receptor coactivator 7	Ncoa7	0006350 // transcription // inferred from electronic annotation /// 0006355 // regulation of transcription, DNA-dependent // inferred from electronic annotation /// 0016998 // cell wall catabolic process // inferred from electronic annotation	0005634 // nucleus // inferred from electronic annotation	---	---	24191	0.000272389
1421911_at	123.42	595.213	A	P	4.82267	0.000244141	11	11	AF088862	signal transducer and activator of transcription 2	Stat2	0006350 // transcription // inferred from electronic annotation /// 0006355 // regulation of transcription, DNA-dependent // inferred from electronic annotation /// 0007165 // signal transduction // inferred from electronic annotation /// 0045449 // regulation of transcription // inferred from electronic annotation	0005634 // nucleus // inferred from direct assay /// 0005634 // nucleus // inferred from electronic annotation /// 0005737 // cytoplasm // inferred from direct assay /// 0005737 // cytoplasm // inferred from electronic annotation	0003677 // DNA binding // inferred from electronic annotation /// 0003700 // transcription factor activity // inferred from electronic annotation /// 0004871 // signal transducer activity // inferred from electronic annotation /// 0005509 // calcium ion binding // inferred from electronic annotation /// 0005515 // protein binding // inferred from physical interaction /// 0005515 // protein bindin…	---	24190	0.0002724
1453196_a_at	741.162	3569.75	P	P	4.81642	0.000244141	11	11	BQ033138	2'-5' oligoadenylate synthetase-like 2	Oasl2	0006464 // protein modification process // inferred from electronic annotation /// 0006955 // immune response // inferred from electronic annotation	---	0001730 // 2'-5'-oligoadenylate synthetase activity // inferred from direct assay /// 0003723 // RNA binding // inferred from electronic annotation /// 0005524 // ATP binding // inferred from electronic annotation /// 0016740 // transferase activity // inferred from electronic annotation /// 0016779 // nucleotidyltransferase activity // inferred from electronic annotation	mRNA_processing_binding_Reactome // GenMAPP	24189	0.000272412
1452349_x_at	3204.71	15380.9	P	P	4.79945	0.000244141	11	11	AI481797	interferon activated gene 205 /// myeloid cell nuclear differentiation antigen	Ifi205 /// Mnda	0006350 // transcription // inferred from electronic annotation /// 0006355 // regulation of transcription, DNA-dependent // inferred from electronic annotation /// 0006357 // regulation of transcription from RNA polymerase II promoter // inferred from direct assay /// 0007275 // multicellular organismal development // inferred from electronic annotation /// 0045669 // positive regulation of oste…	0005634 // nucleus // inferred from electronic annotation /// 0005737 // cytoplasm // inferred from electronic annotation	0003712 // transcription cofactor activity // inferred from genetic interaction /// 0005515 // protein binding // inferred from electronic annotation /// 0005515 // protein binding // inferred from physical interaction	---	24188	0.000272423
1450403_at	127.016	606.963	P	P	4.77862	0.000244141	11	11	AF088862	signal transducer and activator of transcription 2	Stat2	0006350 // transcription // inferred from electronic annotation /// 0006355 // regulation of transcription, DNA-dependent // inferred from electronic annotation /// 0007165 // signal transduction // inferred from electronic annotation /// 0045449 // regulation of transcription // inferred from electronic annotation	0005634 // nucleus // inferred from direct assay /// 0005634 // nucleus // inferred from electronic annotation /// 0005737 // cytoplasm // inferred from direct assay /// 0005737 // cytoplasm // inferred from electronic annotation	0003677 // DNA binding // inferred from electronic annotation /// 0003700 // transcription factor activity // inferred from electronic annotation /// 0004871 // signal transducer activity // inferred from electronic annotation /// 0005509 // calcium ion binding // inferred from electronic annotation /// 0005515 // protein binding // inferred from physical interaction /// 0005515 // protein bindin…	---	24187	0.000272434
1449143_at	87.1775	416.137	P	P	4.77344	0.000244141	11	11	BC024872	receptor transporter protein 4	Rtp4	0001580 // detection of chemical stimulus involved in sensory perception of bitter taste // inferred from electronic annotation /// 0006612 // protein targeting to membrane // inferred from electronic annotation	0005737 // cytoplasm // inferred from electronic annotation /// 0016020 // membrane // inferred from electronic annotation /// 0016021 // integral to membrane // inferred from electronic annotation	0005515 // protein binding // inferred from electronic annotation	---	24186	0.000272445
1452231_x_at	2369.34	11309.2	P	P	4.77314	0.000244141	11	11	M74124	interferon activated gene 203	Ifi203	---	0005634 // nucleus // inferred from electronic annotation	0005515 // protein binding // inferred from electronic annotation	---	24185	0.000272457
1421392_a_at	256.635	1222.34	P	P	4.76296	0.00292969	11	11	NM_007464	baculoviral IAP repeat-containing 3	Birc3	0006915 // apoptosis // inferred from electronic annotation /// 0042981 // regulation of apoptosis // inferred from electronic annotation	0005622 // intracellular // inferred from electronic annotation /// 0005737 // cytoplasm // inferred from electronic annotation	0005515 // protein binding // inferred from physical interaction /// 0005515 // protein binding // inferred from electronic annotation /// 0008270 // zinc ion binding // inferred from electronic annotation /// 0046872 // metal ion binding // inferred from electronic annotation	Apoptosis // GenMAPP /// Apoptosis_GenMAPP // GenMAPP	15662	0.00504867
1457035_at	316.652	1491.06	P	P	4.70881	0.000244141	11	11	AI607873	expressed sequence AI607873	AI607873	---	---	0005515 // protein binding // inferred from electronic annotation	---	24184	0.000272468
1444109_at	8.43602	39.5602	A	P	4.68944	0.0375977	11	11	BB526251	RIKEN cDNA C130009A20 gene	C130009A20Rik	---	---	---	---	23507	0.0431685
1430710_at	11.5235	53.9803	A	P	4.68436	0.000244141	11	11	BF463223	---	---	---	---	---	---	24183	0.000272479
1435761_at	43.1343	201.465	A	P	4.67065	0.0239258	11	11	AW146083	cDNA sequence BC100530 /// stefin A1 /// stefin A3	BC100530 /// Stfa1 /// Stfa3	---	0005622 // intracellular // inferred from electronic annotation /// 0005737 // cytoplasm // inferred from electronic annotation	0004866 // endopeptidase inhibitor activity // inferred from electronic annotation /// 0004869 // cysteine protease inhibitor activity // inferred from electronic annotation	---	22081	0.0292449
1457733_at	3.82296	17.7623	A	P	4.6462	0.0375977	11	11	AU067808	---	---	---	---	---	---	23506	0.0431703
1447213_at	237.899	1104.33	P	P	4.64203	0.000244141	11	11	BE853515	---	---	---	---	---	---	24182	0.000272491
1430975_at	9.83526	45.561	A	P	4.63241	0.0302734	11	11	AK018420	RIKEN cDNA 8430416G17 gene	8430416G17Rik	---	---	---	---	22846	0.0357646
1460259_s_at	55.8212	258.174	P	P	4.62503	0.000244141	11	11	AF108501	chloride channel calcium activated 1 /// chloride channel calcium activated 2	Clca1 /// Clca2	0006821 // chloride transport // inferred from direct assay /// 0006821 // chloride transport // not recorded /// 0006915 // apoptosis // inferred from direct assay	0005887 // integral to plasma membrane // inferred from direct assay /// 0005887 // integral to plasma membrane // not recorded	0005229 // intracellular calcium activated chloride channel activity // inferred from direct assay /// 0005229 // intracellular calcium activated chloride channel activity // not recorded	---	24181	0.000272502
1455899_x_at	1102.36	5082.16	P	P	4.61027	0.000244141	11	11	BB241535	suppressor of cytokine signaling 3	Socs3	0001558 // regulation of cell growth // inferred from electronic annotation /// 0001932 // regulation of protein amino acid phosphorylation // inferred from direct assay /// 0007242 // intracellular signaling cascade // inferred from electronic annotation /// 0009968 // negative regulation of signal transduction // inferred from genetic interaction /// 0009968 // negative regulation of signal tra…	---	0005515 // protein binding // inferred from physical interaction /// 0005515 // protein binding // inferred from electronic annotation	---	24037	0.000274134
1446498_at	9.17308	42.2573	A	P	4.60666	0.0375977	11	11	BB551879	interleukin 20 receptor, alpha	Il20ra	0007596 // blood coagulation // inferred from electronic annotation	0016020 // membrane // inferred from electronic annotation /// 0016021 // integral to membrane // inferred from electronic annotation	0004872 // receptor activity // inferred from electronic annotation	---	23505	0.0431722
1446656_at	55.9786	257.759	M	P	4.60459	0.00292969	11	11	BB024203	---	---	---	---	---	---	15661	0.005049
1422141_s_at	50.7033	232.702	P	P	4.58949	0.0012207	11	11	NM_033616	component of Sp100-rs	Csprs	---	0005634 // nucleus // inferred from electronic annotation	0004872 // receptor activity // inferred from electronic annotation	---	12078	0.00272783
1441887_x_at	67.0759	306.3	P	P	4.56646	0.000732422	11	11	BB548587	predicted gene, EG622976	EG622976	---	---	---	---	9944	0.00198794
1456494_a_at	398.85	1818.25	P	P	4.55873	0.000244141	11	11	BG068242	expressed sequence AI451617 /// tripartite motif-containing 30	AI451617 /// Trim30	0006350 // transcription // inferred from electronic annotation /// 0006355 // regulation of transcription, DNA-dependent // inferred from electronic annotation	0005622 // intracellular // inferred from electronic annotation /// 0005634 // nucleus // inferred from electronic annotation /// 0005737 // cytoplasm // inferred from direct assay	0003677 // DNA binding // inferred from electronic annotation /// 0004872 // receptor activity // inferred from electronic annotation /// 0005515 // protein binding // inferred from electronic annotation /// 0008270 // zinc ion binding // inferred from electronic annotation /// 0046872 // metal ion binding // inferred from electronic annotation	---	23847	0.000276318
1451860_a_at	921.174	4199.01	P	P	4.55832	0.000244141	11	11	AF220015	tripartite motif-containing 30	Trim30	0006350 // transcription // inferred from electronic annotation /// 0006355 // regulation of transcription, DNA-dependent // inferred from electronic annotation	0005622 // intracellular // inferred from electronic annotation /// 0005634 // nucleus // inferred from electronic annotation /// 0005737 // cytoplasm // inferred from direct assay	0003677 // DNA binding // inferred from electronic annotation /// 0005515 // protein binding // inferred from electronic annotation /// 0008270 // zinc ion binding // inferred from electronic annotation /// 0046872 // metal ion binding // inferred from electronic annotation	---	23657	0.000278538
1422562_at	51.2181	233.274	A	P	4.55453	0.00805664	11	11	NM_019662	Ras-related associated with diabetes	Rrad	0007264 // small GTPase mediated signal transduction // inferred from electronic annotation	---	0000166 // nucleotide binding // inferred from electronic annotation /// 0005516 // calmodulin binding // inferred from electronic annotation /// 0005525 // GTP binding // inferred from electronic annotation	---	18866	0.011526
1438716_at	106.387	480.584	P	P	4.51732	0.000244141	11	11	BG068242	expressed sequence AI451617	AI451617	---	0005622 // intracellular // inferred from electronic annotation	0004872 // receptor activity // inferred from electronic annotation /// 0005515 // protein binding // inferred from electronic annotation /// 0008270 // zinc ion binding // inferred from electronic annotation /// 0046872 // metal ion binding // inferred from electronic annotation	---	23542	0.000279898
1447851_x_at	63.625	286.309	P	P	4.49995	0.000244141	11	11	BB487289	ATPase, class V, type 10A	Atp10a	0006810 // transport // inferred from electronic annotation /// 0015914 // phospholipid transport // inferred from electronic annotation	0016020 // membrane // inferred from electronic annotation /// 0016021 // integral to membrane // inferred from electronic annotation	0000166 // nucleotide binding // inferred from electronic annotation /// 0000287 // magnesium ion binding // inferred from electronic annotation /// 0004012 // phospholipid-translocating ATPase activity // inferred from electronic annotation /// 0005524 // ATP binding // inferred from electronic annotation /// 0015662 // ATPase activity, coupled to transmembrane movement of ions, phosphorylative …	---	23541	0.00027991
1436633_at	121.619	547.158	P	P	4.49896	0.000244141	11	11	BB323723	---	---	---	---	---	---	23538	0.000279946
1451777_at	202.904	912.675	P	P	4.49806	0.000244141	11	11	BC013672	DEAD (Asp-Glu-Ala-Asp) box polypeptide 60	Ddx60	---	---	0003676 // nucleic acid binding // inferred from electronic annotation /// 0005524 // ATP binding // inferred from electronic annotation /// 0008026 // ATP-dependent helicase activity // inferred from electronic annotation	---	23537	0.000279958
1452178_at	742.59	3336.37	P	P	4.49288	0.000244141	11	11	BI525140	similar to Plec1 protein /// plectin 1	LOC671535 /// Plec1	---	0005626 // insoluble fraction // inferred from direct assay /// 0005634 // nucleus // inferred from electronic annotation /// 0005737 // cytoplasm // inferred from electronic annotation /// 0005856 // cytoskeleton // inferred from electronic annotation /// 0043292 // contractile fiber // inferred from direct assay	0003779 // actin binding // inferred from electronic annotation /// 0003950 // NAD+ ADP-ribosyltransferase activity // inferred from electronic annotation /// 0005198 // structural molecule activity // inferred from electronic annotation	---	23536	0.00027997
1450454_at	105.843	473.533	P	P	4.4739	0.000244141	11	11	NM_023141	torsin family 3, member A	Tor3a	0051085 // chaperone cofactor-dependent protein folding // inferred from electronic annotation	0005737 // cytoplasm // inferred from electronic annotation /// 0005783 // endoplasmic reticulum // inferred from electronic annotation	0000166 // nucleotide binding // inferred from electronic annotation /// 0005524 // ATP binding // inferred from electronic annotation	---	23535	0.000279982
1426268_at	30.4579	136.238	A	P	4.473	0.0302734	11	11	BC016523	RIKEN cDNA C130090K23 gene	C130090K23Rik	0006506 // GPI anchor biosynthetic process // inferred from electronic annotation	0016020 // membrane // inferred from electronic annotation /// 0016021 // integral to membrane // inferred from electronic annotation	---	---	22845	0.0357662
1440481_at	392.002	1751.68	P	P	4.46854	0.000244141	11	11	BB229853	signal transducer and activator of transcription 1	Stat1	0006350 // transcription // inferred from mutant phenotype /// 0006350 // transcription // inferred from electronic annotation /// 0006355 // regulation of transcription, DNA-dependent // inferred from electronic annotation /// 0007165 // signal transduction // inferred from electronic annotation /// 0019221 // cytokine and chemokine mediated signaling pathway // inferred from direct assay /// 00…	0005634 // nucleus // inferred from direct assay /// 0005634 // nucleus // inferred from electronic annotation /// 0005737 // cytoplasm // inferred from direct assay /// 0005737 // cytoplasm // inferred from electronic annotation	0003677 // DNA binding // inferred from electronic annotation /// 0003700 // transcription factor activity // inferred from mutant phenotype /// 0003700 // transcription factor activity // inferred from electronic annotation /// 0004871 // signal transducer activity // inferred from electronic annotation /// 0005509 // calcium ion binding // inferred from electronic annotation /// 0005515 // prot…	TGF_Beta_Signaling_Pathway // GenMAPP	23534	0.000279993
1449473_s_at	157.365	701.201	P	P	4.45588	0.000244141	11	11	NM_011611	CD40 antigen	Cd40	0002768 // immune response-regulating cell surface receptor signaling pathway // inferred from direct assay /// 0006915 // apoptosis // inferred from electronic annotation /// 0006955 // immune response // inferred from electronic annotation /// 0007165 // signal transduction // inferred from electronic annotation /// 0030890 // positive regulation of B cell proliferation // inferred from direct …	0005576 // extracellular region // inferred from electronic annotation /// 0009897 // external side of plasma membrane // inferred from direct assay /// 0016020 // membrane // inferred from electronic annotation /// 0016021 // integral to membrane // inferred from electronic annotation /// 0043231 // intracellular membrane-bounded organelle // inferred from direct assay	0004872 // receptor activity // inferred from electronic annotation /// 0004888 // transmembrane receptor activity // inferred from electronic annotation /// 0005515 // protein binding // inferred from physical interaction	Apoptosis_KEGG // GenMAPP /// Inflammatory_Response_Pathway // GenMAPP	23533	0.000280005
1419220_at	41.3157	183.564	A	P	4.44295	0.00195313	11	11	NM_011724	xin actin-binding repeat containing 1	Xirp1	0003007 // heart morphogenesis // not recorded /// 0008285 // negative regulation of cell proliferation // inferred from mutant phenotype /// 0030036 // actin cytoskeleton organization and biogenesis // inferred from electronic annotation /// 0042391 // regulation of membrane potential // inferred from mutant phenotype /// 0045214 // sarcomere organization // inferred from mutant phenotype /// 00…	0005913 // cell-cell adherens junction // inferred from direct assay /// 0005916 // fascia adherens // inferred from direct assay /// 0014704 // intercalated disc // inferred from direct assay /// 0030054 // cell junction // inferred from electronic annotation	0003779 // actin binding // inferred from electronic annotation /// 0005515 // protein binding // not recorded /// 0031008 // filamin-C binding // not recorded	---	14303	0.00368559
1439795_at	26.4377	117.441	A	P	4.44217	0.0107422	11	11	AV242919	G protein-coupled receptor 64	Gpr64	0007165 // signal transduction // inferred from electronic annotation /// 0007186 // G-protein coupled receptor protein signaling pathway // inferred from electronic annotation /// 0007218 // neuropeptide signaling pathway // inferred from electronic annotation	0005886 // plasma membrane // inferred from electronic annotation /// 0016020 // membrane // inferred from electronic annotation /// 0016021 // integral to membrane // inferred from electronic annotation	0004871 // signal transducer activity // inferred from electronic annotation /// 0004872 // receptor activity // inferred from electronic annotation /// 0004930 // G-protein coupled receptor activity // inferred from electronic annotation	---	19665	0.0147436
1459137_at	56.398	249.899	P	P	4.43099	0.000732422	11	11	BM220776	promyelocytic leukemia	Pml	0001666 // response to hypoxia // inferred from mutant phenotype /// 0001666 // response to hypoxia // inferred from sequence or structural similarity /// 0006350 // transcription // inferred from electronic annotation /// 0006355 // regulation of transcription, DNA-dependent // inferred from electronic annotation /// 0006461 // protein complex assembly // inferred from sequence or structural sim…	0005622 // intracellular // inferred from electronic annotation /// 0005626 // insoluble fraction // inferred from sequence or structural similarity /// 0005634 // nucleus // inferred from direct assay /// 0005634 // nucleus // inferred from electronic annotation /// 0005654 // nucleoplasm // inferred from sequence or structural similarity /// 0005730 // nucleolus // inferred from sequence or str…	0003677 // DNA binding // inferred from electronic annotation /// 0003713 // transcription coactivator activity // traceable author statement /// 0005515 // protein binding // inferred from physical interaction /// 0005515 // protein binding // inferred from electronic annotation /// 0005515 // protein binding // inferred from sequence or structural similarity /// 0008270 // zinc ion binding // i…	---	9943	0.00198814
1441988_at	68.9893	305.688	P	P	4.43095	0.000244141	11	11	AI482429	protein phosphatase 1K (PP2C domain containing)	Ppm1k	0006470 // protein amino acid dephosphorylation // inferred from electronic annotation	0005739 // mitochondrion // inferred from electronic annotation /// 0005759 // mitochondrial matrix // inferred from electronic annotation /// 0008287 // protein serine/threonine phosphatase complex // inferred from electronic annotation	0000287 // magnesium ion binding // inferred from electronic annotation /// 0003824 // catalytic activity // inferred from electronic annotation /// 0004721 // phosphoprotein phosphatase activity // inferred from electronic annotation /// 0004722 // protein serine/threonine phosphatase activity // inferred from electronic annotation /// 0016787 // hydrolase activity // inferred from electronic an…	---	23532	0.000280017
1453218_at	64.3653	284.631	A	P	4.42212	0.0239258	11	11	AK003705	late cornified envelope 1C	Lce1c	---	---	---	---	22080	0.0292463
1420102_at	10.1401	44.8042	A	P	4.41852	0.0239258	11	11	C78858	---	---	---	---	---	---	22079	0.0292476
1459473_at	10.7586	47.0634	A	P	4.37449	0.00292969	11	11	BB350487	---	---	---	---	---	---	15660	0.00504932
1418219_at	174.17	759.523	P	P	4.36081	0.000244141	11	11	NM_008357	interleukin 15	Il15	0001866 // NK T cell proliferation // inferred from mutant phenotype /// 0006955 // immune response // inferred from electronic annotation /// 0042102 // positive regulation of T cell proliferation // inferred from mutant phenotype /// 0045062 // extrathymic T cell selection // inferred from mutant phenotype /// 0045580 // regulation of T cell differentiation // inferred from mutant phenotype ///…	0005576 // extracellular region // inferred from electronic annotation /// 0005615 // extracellular space // inferred from electronic annotation	0005125 // cytokine activity // inferred from mutant phenotype /// 0005125 // cytokine activity // inferred from electronic annotation /// 0005126 // hematopoietin/interferon-class (D200-domain) cytokine receptor binding // inferred from electronic annotation	---	23531	0.000280029
1455200_at	18.1275	79.041	A	P	4.36028	0.0375977	11	11	BB818370	p21 (CDKN1A)-activated kinase 6	Pak6	0006468 // protein amino acid phosphorylation // inferred from electronic annotation	---	0000166 // nucleotide binding // inferred from electronic annotation /// 0004672 // protein kinase activity // inferred from electronic annotation /// 0004674 // protein serine/threonine kinase activity // inferred from electronic annotation /// 0005515 // protein binding // inferred from electronic annotation /// 0005524 // ATP binding // inferred from electronic annotation /// 0016301 // kinase…	---	23504	0.043174
1417793_at	1629.36	7099.49	P	P	4.35723	0.000244141	11	11	NM_019440	interferon inducible GTPase 2	Iigp2	---	---	0003924 // GTPase activity // inferred from sequence or structural similarity	---	23530	0.000280041
1439831_at	396.448	1716.36	P	P	4.32934	0.000244141	11	11	AW111920	---	---	---	---	---	---	26984	0.000244195
1426636_a_at	15.8747	68.4575	A	P	4.31236	0.00805664	11	11	BB783769	X-linked inhibitor of apoptosis	Xiap	0006915 // apoptosis // inferred from electronic annotation /// 0006916 // anti-apoptosis // inferred from direct assay /// 0043066 // negative regulation of apoptosis // inferred from direct assay /// 0043154 // negative regulation of caspase activity // inferred from direct assay	0005622 // intracellular // inferred from electronic annotation /// 0005737 // cytoplasm // inferred from direct assay /// 0005737 // cytoplasm // inferred from electronic annotation	0005515 // protein binding // inferred from physical interaction /// 0005515 // protein binding // inferred from electronic annotation /// 0008270 // zinc ion binding // inferred from electronic annotation /// 0016874 // ligase activity // inferred from electronic annotation /// 0043027 // caspase inhibitor activity // inferred from electronic annotation /// 0046872 // metal ion binding // inferr…	Apoptosis // GenMAPP /// Apoptosis_GenMAPP // GenMAPP	18865	0.0115266
1419772_at	12.3047	52.9147	A	P	4.30037	0.00292969	11	11	AA185333	---	---	---	---	---	---	15659	0.00504964
1434198_at	16.7019	71.7742	A	P	4.29738	0.0302734	11	11	AI551229	ATPase inhibitory factor 1	Atpif1	0001937 // negative regulation of endothelial cell proliferation // inferred from sequence or structural similarity /// 0009268 // response to pH // inferred from sequence or structural similarity /// 0045980 // negative regulation of nucleotide metabolic process // inferred from electronic annotation /// 0051260 // protein homooligomerization // inferred from sequence or structural similarity //…	0005739 // mitochondrion // inferred from direct assay /// 0005739 // mitochondrion // inferred from electronic annotation /// 0005739 // mitochondrion // inferred from sequence or structural similarity /// 0009986 // cell surface // inferred from sequence or structural similarity	0004857 // enzyme inhibitor activity // inferred from electronic annotation /// 0005515 // protein binding // inferred from sequence or structural similarity /// 0005516 // calmodulin binding // inferred from sequence or structural similarity /// 0042030 // ATPase inhibitor activity // inferred from sequence or structural similarity /// 0042803 // protein homodimerization activity // inferred fro…	Electron_Transport_Chain // GenMAPP	22844	0.0357678
1444693_at	16.7474	71.7567	A	P	4.28464	0.0375977	11	11	BG069383	---	---	---	---	---	---	23503	0.0431758
1422317_a_at	358.983	1530.59	P	P	4.26369	0.000244141	11	11	NM_010743	interleukin 1 receptor-like 1	Il1rl1	0007165 // signal transduction // inferred from electronic annotation /// 0043124 // negative regulation of I-kappaB kinase/NF-kappaB cascade // inferred from direct assay /// 0045087 // innate immune response // inferred from electronic annotation	0005576 // extracellular region // inferred from electronic annotation /// 0005886 // plasma membrane // inferred from electronic annotation /// 0009986 // cell surface // inferred from electronic annotation /// 0016020 // membrane // inferred from electronic annotation /// 0016021 // integral to membrane // inferred from electronic annotation /// 0031224 // intrinsic to membrane // inferred from…	0002113 // interleukin-33 binding // inferred from physical interaction /// 0002114 // interleukin-33 receptor activity // inferred from physical interaction /// 0004872 // receptor activity // inferred from electronic annotation /// 0004888 // transmembrane receptor activity // inferred from electronic annotation /// 0004908 // interleukin-1 receptor activity // inferred from electronic annotati…	---	23529	0.000280053
1425078_x_at	24.4573	103.892	A	P	4.24788	0.00415039	11	11	BC007193	RIKEN cDNA C130026I21 gene /// similar to C130026I21Rik protein	C130026I21Rik /// LOC100041885	---	0005634 // nucleus // inferred from electronic annotation	0003677 // DNA binding // inferred from electronic annotation /// 0005488 // binding // inferred from electronic annotation	---	16910	0.00662442
1448681_at	168.373	714.023	A	P	4.24072	0.0239258	11	11	NM_133836	interleukin 15 receptor, alpha chain	Il15ra	---	0000139 // Golgi membrane // inferred from electronic annotation /// 0005576 // extracellular region // inferred from electronic annotation /// 0005634 // nucleus // inferred from electronic annotation /// 0005783 // endoplasmic reticulum // inferred from electronic annotation /// 0005789 // endoplasmic reticulum membrane // inferred from electronic annotation /// 0005794 // Golgi apparatus // in…	0004872 // receptor activity // inferred from electronic annotation /// 0005515 // protein binding // inferred from physical interaction	---	22078	0.0292489
1452348_s_at	1884.69	7978.12	P	P	4.23311	0.000244141	11	11	AI481797	predicted gene, 100040462 /// interferon activated gene 203 /// interferon activated gene 204 /// interferon activated gene 205 /// similar to interferon activated gene 205 /// similar to Interferon-activatable protein 205 (IFI-205) (D3 protein) /// myeloid cell nuclear differentiation antigen	100040462 /// Ifi203 /// Ifi204 /// Ifi205 /// LOC192690 /// LOC640890 /// Mnda	0006350 // transcription // inferred from electronic annotation /// 0006355 // regulation of transcription, DNA-dependent // inferred from electronic annotation /// 0006357 // regulation of transcription from RNA polymerase II promoter // inferred from direct assay /// 0007275 // multicellular organismal development // inferred from electronic annotation /// 0042771 // DNA damage response, signal…	0005634 // nucleus // inferred from electronic annotation /// 0005654 // nucleoplasm // not recorded /// 0005730 // nucleolus // not recorded /// 0005737 // cytoplasm // inferred from electronic annotation	0003712 // transcription cofactor activity // inferred from genetic interaction /// 0005515 // protein binding // inferred from electronic annotation /// 0005515 // protein binding // inferred from physical interaction /// 0005515 // protein binding // not recorded	---	23528	0.000280065
1456353_at	28.7036	121.465	A	P	4.23171	0.0107422	11	11	BM224655	Suppressor of Ty 4 homolog 1 (S. cerevisiae)	Supt4h1	0006350 // transcription // inferred from electronic annotation /// 0006355 // regulation of transcription, DNA-dependent // inferred from electronic annotation /// 0045941 // positive regulation of transcription // inferred from electronic annotation	0005634 // nucleus // inferred from electronic annotation	0008159 // positive transcription elongation factor activity // inferred from electronic annotation /// 0008270 // zinc ion binding // inferred from electronic annotation /// 0046872 // metal ion binding // inferred from electronic annotation	---	19664	0.0147443
1418580_at	2127.04	8973.21	P	P	4.21863	0.000244141	11	11	BC024872	receptor transporter protein 4	Rtp4	0001580 // detection of chemical stimulus involved in sensory perception of bitter taste // inferred from electronic annotation /// 0006612 // protein targeting to membrane // inferred from electronic annotation	0005737 // cytoplasm // inferred from electronic annotation /// 0016020 // membrane // inferred from electronic annotation /// 0016021 // integral to membrane // inferred from electronic annotation	0005515 // protein binding // inferred from electronic annotation	---	23527	0.000280077
1444556_at	20.2178	84.9377	A	P	4.20114	0.0141602	11	11	BB223018	---	---	---	---	---	---	20482	0.0186595
1418392_a_at	1077.82	4503.12	P	P	4.178	0.000244141	11	11	NM_018734	guanylate binding protein 3	Gbp3	0006955 // immune response // inferred from electronic annotation	0005737 // cytoplasm // inferred from electronic annotation /// 0005829 // cytosol // inferred from direct assay	0000166 // nucleotide binding // inferred from electronic annotation /// 0003924 // GTPase activity // inferred from sequence or structural similarity /// 0003924 // GTPase activity // inferred from electronic annotation /// 0005525 // GTP binding // inferred from electronic annotation	---	23526	0.000280089
1439825_at	990.06	4134.31	P	P	4.17582	0.000244141	11	11	BB705351	deltex 3-like (Drosophila)	Dtx3l	---	---	0005515 // protein binding // inferred from electronic annotation /// 0008270 // zinc ion binding // inferred from electronic annotation /// 0046872 // metal ion binding // inferred from electronic annotation	---	23525	0.000280101
1444118_at	11.4697	47.8054	A	P	4.16798	0.0185547	11	11	BG070184	predicted gene, ENSMUSG00000073518	ENSMUSG00000073518	---	---	---	---	21248	0.0235689
1423602_at	36.0271	149.922	A	P	4.16135	0.00585938	11	11	BG064103	Tnf receptor-associated factor 1	Traf1	0006915 // apoptosis // inferred from electronic annotation /// 0007165 // signal transduction // inferred from electronic annotation /// 0042981 // regulation of apoptosis // inferred from electronic annotation	0005737 // cytoplasm // inferred from electronic annotation	0004872 // receptor activity // inferred from electronic annotation /// 0005515 // protein binding // inferred from physical interaction /// 0005515 // protein binding // inferred from electronic annotation /// 0008270 // zinc ion binding // inferred from electronic annotation	Apoptosis // GenMAPP /// Apoptosis_GenMAPP // GenMAPP /// Apoptosis_KEGG // GenMAPP	17987	0.00879216
1427091_at	294.476	1225.2	P	P	4.16061	0.000244141	11	11	BC025488	zinc finger, NFX1-type containing 1	Znfx1	0006355 // regulation of transcription, DNA-dependent // inferred from electronic annotation	0005634 // nucleus // inferred from electronic annotation	0003700 // transcription factor activity // inferred from electronic annotation /// 0008270 // zinc ion binding // inferred from electronic annotation /// 0046872 // metal ion binding // inferred from electronic annotation	---	23524	0.000280112
1419132_at	127.283	527.066	P	P	4.1409	0.000244141	11	11	NM_011905	toll-like receptor 2	Tlr2	0002238 // response to molecule of fungal origin // inferred from mutant phenotype /// 0002752 // cell surface pattern recognition receptor signaling pathway // inferred from mutant phenotype /// 0002755 // MyD88-dependent toll-like receptor signaling pathway // inferred from genetic interaction /// 0006954 // inflammatory response // inferred from electronic annotation /// 0006955 // immune resp…	0005886 // plasma membrane // inferred from direct assay /// 0005886 // plasma membrane // inferred from electronic annotation /// 0009897 // external side of plasma membrane // inferred from direct assay /// 0009986 // cell surface // inferred from electronic annotation /// 0016020 // membrane // inferred from electronic annotation /// 0016021 // integral to membrane // inferred from electronic …	0004872 // receptor activity // inferred from electronic annotation /// 0004888 // transmembrane receptor activity // inferred from electronic annotation /// 0005515 // protein binding // inferred from electronic annotation /// 0042834 // peptidoglycan binding // inferred from electronic annotation /// 0051076 // Gram-positive bacterial binding // inferred from electronic annotation	---	23523	0.000280124
1419042_at	2073.4	8573.23	P	P	4.13486	0.000244141	11	11	BM239828	interferon inducible GTPase 1	Iigp1	0019221 // cytokine and chemokine mediated signaling pathway // traceable author statement	0005634 // nucleus // inferred from electronic annotation /// 0005737 // cytoplasm // inferred from electronic annotation /// 0005783 // endoplasmic reticulum // inferred from electronic annotation /// 0005789 // endoplasmic reticulum membrane // inferred from electronic annotation /// 0005794 // Golgi apparatus // inferred from electronic annotation /// 0016020 // membrane // inferred from elect…	0000166 // nucleotide binding // inferred from electronic annotation /// 0003924 // GTPase activity // inferred from direct assay /// 0003924 // GTPase activity // inferred from sequence or structural similarity /// 0005525 // GTP binding // inferred from direct assay /// 0005525 // GTP binding // inferred from electronic annotation /// 0016787 // hydrolase activity // inferred from electronic an…	---	23522	0.000280136
1442640_at	123.748	511.245	A	P	4.13135	0.000732422	11	11	BB530448	---	---	---	---	---	---	9942	0.00198834
1451340_at	300.143	1231.86	P	P	4.10424	0.0012207	11	11	BC027152	AT rich interactive domain 5A (MRF1-like)	Arid5a	0006350 // transcription // inferred from electronic annotation /// 0006355 // regulation of transcription, DNA-dependent // inferred from electronic annotation	0005622 // intracellular // inferred from electronic annotation /// 0005634 // nucleus // inferred from electronic annotation	0003677 // DNA binding // inferred from electronic annotation	---	12077	0.00272805
1422140_at	58.4705	239.928	M	P	4.1034	0.000732422	11	11	NM_033616	predicted gene, EG665378	EG665378	0007186 // G-protein coupled receptor protein signaling pathway // inferred from electronic annotation	0005634 // nucleus // inferred from electronic annotation /// 0016021 // integral to membrane // inferred from electronic annotation	0001584 // rhodopsin-like receptor activity // inferred from electronic annotation /// 0004872 // receptor activity // inferred from electronic annotation	---	9940	0.00198874
1438795_x_at	11.4621	46.917	A	P	4.09324	0.00805664	11	11	AV164068	FK506 binding protein 1a	Fkbp1a	0006457 // protein folding // inferred from electronic annotation	0005737 // cytoplasm // inferred from electronic annotation	0003755 // peptidyl-prolyl cis-trans isomerase activity // inferred from electronic annotation /// 0005524 // ATP binding // inferred from electronic annotation /// 0005528 // FK506 binding // not recorded /// 0016853 // isomerase activity // inferred from electronic annotation /// 0016887 // ATPase activity // inferred from electronic annotation	TGF_Beta_Signaling_Pathway // GenMAPP	18864	0.0115272
1450826_a_at	1864.85	7614.98	P	P	4.08344	0.000244141	11	11	NM_011315	serum amyloid A 3	Saa3	0006953 // acute-phase response // inferred from electronic annotation	0005576 // extracellular region // inferred from electronic annotation	0005319 // lipid transporter activity // inferred from electronic annotation	---	23521	0.000280148
1435208_at	807.957	3292.99	P	P	4.0757	0.000244141	11	11	AV327407	deltex 3-like (Drosophila)	Dtx3l	---	---	0005515 // protein binding // inferred from electronic annotation /// 0008270 // zinc ion binding // inferred from electronic annotation /// 0046872 // metal ion binding // inferred from electronic annotation	---	23520	0.00028016
1448194_a_at	398.449	1617.01	P	P	4.05827	0.000244141	11	11	NM_023123	H19 fetal liver mRNA	H19	---	0005737 // cytoplasm // not recorded /// 0005844 // polysome // not recorded	---	---	23466	0.000280805
1420499_at	337.379	1368.28	P	P	4.05563	0.000244141	11	11	NM_008102	GTP cyclohydrolase 1	Gch1	0006729 // tetrahydrobiopterin biosynthetic process // inferred by curator /// 0006729 // tetrahydrobiopterin biosynthetic process // inferred from electronic annotation /// 0006917 // induction of apoptosis // inferred from electronic annotation /// 0008217 // regulation of blood pressure // inferred from mutant phenotype /// 0014916 // regulation of lung blood pressure // inferred from mutant p…	0005737 // cytoplasm // inferred from electronic annotation	0003824 // catalytic activity // inferred from electronic annotation /// 0003934 // GTP cyclohydrolase I activity // inferred from direct assay /// 0003934 // GTP cyclohydrolase I activity // not recorded /// 0003934 // GTP cyclohydrolase I activity // inferred from electronic annotation /// 0005515 // protein binding // inferred from electronic annotation /// 0008270 // zinc ion binding // infer…	---	23311	0.000282672
1419762_at	103.848	419.632	P	P	4.04084	0.000244141	11	11	NM_023137	ubiquitin D	Ubd	0001649 // osteoblast differentiation // inferred from electronic annotation /// 0006464 // protein modification process // inferred from electronic annotation /// 0016567 // protein ubiquitination // inferred from electronic annotation /// 0045941 // positive regulation of transcription // inferred from electronic annotation	0005634 // nucleus // inferred from electronic annotation /// 0005737 // cytoplasm // inferred from electronic annotation	0004965 // GABA-B receptor activity // inferred from electronic annotation /// 0005515 // protein binding // inferred from electronic annotation /// 0005515 // protein binding // inferred from physical interaction /// 0030528 // transcription regulator activity // inferred from electronic annotation	---	23155	0.000284576
1421855_at	667.669	2696.2	P	P	4.03824	0.000244141	11	11	BF136544	fibrinogen-like protein 2	Fgl2	0007165 // signal transduction // inferred from electronic annotation /// 0019835 // cytolysis // inferred from electronic annotation	0005576 // extracellular region // inferred from electronic annotation	0005102 // receptor binding // inferred from electronic annotation	Blood_Clotting_Cascade // GenMAPP	23000	0.000286494
1449380_at	80.6984	325.312	P	P	4.03121	0.0107422	11	11	BI731319	protein kinase C and casein kinase substrate in neurons 1	Pacsin1	0006897 // endocytosis // inferred from electronic annotation /// 0007165 // signal transduction // traceable author statement /// 0045806 // negative regulation of endocytosis // inferred from direct assay	0005737 // cytoplasm // inferred from direct assay /// 0005737 // cytoplasm // inferred from electronic annotation /// 0005802 // trans-Golgi network // inferred from direct assay /// 0030137 // COPI-coated vesicle // inferred from direct assay	0005515 // protein binding // inferred from physical interaction /// 0008092 // cytoskeletal protein binding // inferred from direct assay /// 0016301 // kinase activity // inferred from electronic annotation	---	19663	0.0147451
1425879_at	12.6176	50.8367	A	P	4.02901	0.0375977	11	11	AF290196	zinc finger protein 352	Zfp352	---	0005622 // intracellular // inferred from electronic annotation	0008270 // zinc ion binding // inferred from electronic annotation	---	23502	0.0431777
1428346_at	422.758	1699.4	P	P	4.0198	0.000244141	11	11	AK003586	TRAF type zinc finger domain containing 1	Trafd1	---	0005622 // intracellular // inferred from electronic annotation	0005515 // protein binding // inferred from physical interaction /// 0005515 // protein binding // inferred from electronic annotation /// 0008270 // zinc ion binding // inferred from electronic annotation /// 0046872 // metal ion binding // inferred from electronic annotation	---	22892	0.000287846
1449169_at	39.4348	158.408	P	P	4.01695	0.000244141	11	11	NM_008216	hyaluronan synthase 2	Has2	---	0016020 // membrane // inferred from electronic annotation /// 0016021 // integral to membrane // inferred from electronic annotation	0016740 // transferase activity // inferred from electronic annotation /// 0016757 // transferase activity, transferring glycosyl groups // inferred from electronic annotation /// 0050501 // hyaluronan synthase activity // inferred from electronic annotation	---	22891	0.000287858
1455266_at	57.6374	230.279	P	P	3.9953	0.0012207	11	11	BB698320	kinesin family member 5C	Kif5c	0007018 // microtubule-based movement // inferred from electronic annotation /// 0008045 // motor axon guidance // inferred from mutant phenotype	0005737 // cytoplasm // inferred from direct assay /// 0005871 // kinesin complex // inferred from sequence or structural similarity /// 0005871 // kinesin complex // traceable author statement /// 0005874 // microtubule // inferred from electronic annotation /// 0005875 // microtubule associated complex // inferred from electronic annotation /// 0035253 // ciliary rootlet // inferred from direct…	0000166 // nucleotide binding // inferred from electronic annotation /// 0003774 // motor activity // inferred from electronic annotation /// 0003777 // microtubule motor activity // traceable author statement /// 0003777 // microtubule motor activity // inferred from electronic annotation /// 0005515 // protein binding // inferred from physical interaction /// 0005524 // ATP binding // inferred …	---	12076	0.00272828
1416613_at	14.5279	57.9397	A	P	3.98815	0.00415039	11	11	BI251808	cytochrome P450, family 1, subfamily b, polypeptide 1	Cyp1b1	0006725 // cellular aromatic compound metabolic process // inferred from electronic annotation /// 0008210 // estrogen metabolic process // inferred from electronic annotation /// 0009404 // toxin metabolic process // inferred from mutant phenotype /// 0010033 // response to organic substance // inferred from electronic annotation /// 0018894 // dibenzo-p-dioxin metabolic process // inferred from…	0005783 // endoplasmic reticulum // inferred from electronic annotation /// 0005789 // endoplasmic reticulum membrane // inferred from electronic annotation /// 0005792 // microsome // inferred from direct assay /// 0005792 // microsome // inferred from electronic annotation /// 0016020 // membrane // inferred from electronic annotation	0004497 // monooxygenase activity // inferred from electronic annotation /// 0005506 // iron ion binding // inferred from electronic annotation /// 0005515 // protein binding // inferred from electronic annotation /// 0009055 // electron carrier activity // inferred from electronic annotation /// 0016491 // oxidoreductase activity // inferred from electronic annotation /// 0020037 // heme binding…	---	16909	0.00662482
1441855_x_at	214.582	852.958	P	P	3.97498	0.00195313	11	11	BB554288	chemokine (C-X-C motif) ligand 1	Cxcl1	0006954 // inflammatory response // inferred from electronic annotation /// 0006955 // immune response // inferred from electronic annotation	0005576 // extracellular region // inferred from electronic annotation /// 0005615 // extracellular space // inferred from direct assay /// 0005615 // extracellular space // inferred from electronic annotation	0005125 // cytokine activity // inferred from electronic annotation /// 0008009 // chemokine activity // inferred from electronic annotation /// 0008083 // growth factor activity // inferred from electronic annotation	---	14302	0.00368585
1449601_x_at	8.99965	35.7276	A	P	3.96989	0.0375977	11	11	AV348780	---	---	---	---	---	---	23501	0.0431795
1419060_at	197.309	781.586	P	P	3.96124	0.000244141	11	11	NM_013542	granzyme B	Gzmb	0006508 // proteolysis // inferred from electronic annotation /// 0006915 // apoptosis // inferred from electronic annotation /// 0008626 // induction of apoptosis by granzyme // inferred from direct assay /// 0019835 // cytolysis // inferred from electronic annotation	---	0003824 // catalytic activity // inferred from electronic annotation /// 0004252 // serine-type endopeptidase activity // inferred from electronic annotation /// 0005515 // protein binding // inferred from physical interaction /// 0008233 // peptidase activity // inferred from mutant phenotype /// 0008233 // peptidase activity // inferred from electronic annotation /// 0016787 // hydrolase activi…	Apoptosis // GenMAPP /// Apoptosis_GenMAPP // GenMAPP	22889	0.000287884
1456635_at	103.608	409.522	A	P	3.9526	0.0375977	11	11	AW909306	similar to SP140 nuclear body protein family member	LOC100039742	---	---	---	---	23500	0.0431814
1444405_at	56.209	220.413	P	P	3.9213	0.000244141	11	11	BB534560	RIKEN cDNA E030037K03 gene	E030037K03Rik	---	---	0005515 // protein binding // inferred from electronic annotation	---	22888	0.000287896
1418240_at	3304.07	12923.8	P	P	3.91148	0.000244141	11	11	NM_010260	guanylate binding protein 2	Gbp2	0006955 // immune response // inferred from electronic annotation	0005886 // plasma membrane // inferred from electronic annotation /// 0016020 // membrane // inferred from electronic annotation	0000166 // nucleotide binding // inferred from electronic annotation /// 0003924 // GTPase activity // inferred from sequence or structural similarity /// 0003924 // GTPase activity // inferred from electronic annotation /// 0005525 // GTP binding // inferred from electronic annotation	---	22885	0.000287934
1425065_at	446.611	1740.62	P	P	3.89739	0.000244141	11	11	AB067535	2'-5' oligoadenylate synthetase 2	Oas2	0006401 // RNA catabolic process // inferred from direct assay /// 0006955 // immune response // inferred from electronic annotation	---	0001730 // 2'-5'-oligoadenylate synthetase activity // inferred from direct assay /// 0003723 // RNA binding // inferred from electronic annotation /// 0005524 // ATP binding // inferred from electronic annotation /// 0016740 // transferase activity // inferred from electronic annotation /// 0016779 // nucleotidyltransferase activity // inferred from electronic annotation	mRNA_processing_binding_Reactome // GenMAPP	22884	0.000287946
1428776_at	120.753	469.719	P	P	3.88992	0.00195313	11	11	AV244484	solute carrier family 10 (sodium/bile acid cotransporter family), member 6	Slc10a6	0006810 // transport // inferred from electronic annotation /// 0006811 // ion transport // inferred from electronic annotation /// 0006814 // sodium ion transport // inferred from electronic annotation	0016020 // membrane // inferred from electronic annotation /// 0016021 // integral to membrane // inferred from electronic annotation	0008508 // bile acid:sodium symporter activity // inferred from electronic annotation /// 0015293 // symporter activity // inferred from electronic annotation /// 0031402 // sodium ion binding // inferred from electronic annotation	---	14301	0.0036861
1453851_a_at	218.66	850.127	P	P	3.8879	0.0012207	11	11	AK007410	growth arrest and DNA-damage-inducible 45 gamma	Gadd45g	0000186 // activation of MAPKK activity // inferred from direct assay /// 0006469 // negative regulation of protein kinase activity // inferred from direct assay /// 0006915 // apoptosis // inferred from electronic annotation /// 0007275 // multicellular organismal development // inferred from electronic annotation /// 0030154 // cell differentiation // inferred from electronic annotation /// 004…	0005634 // nucleus // traceable author statement	0005515 // protein binding // inferred from physical interaction	---	12075	0.0027285
1418077_at	249.718	970.475	P	P	3.88629	0.000244141	11	11	BC010580	similar to Tripartite motif protein 21 /// tripartite motif-containing 21	LOC100045519 /// Trim21	---	0005622 // intracellular // inferred from electronic annotation /// 0005634 // nucleus // inferred from electronic annotation /// 0005737 // cytoplasm // inferred from direct assay /// 0005737 // cytoplasm // inferred from electronic annotation /// 0030529 // ribonucleoprotein complex // inferred from electronic annotation	0003677 // DNA binding // inferred from electronic annotation /// 0003723 // RNA binding // inferred from electronic annotation /// 0005515 // protein binding // inferred from electronic annotation /// 0008270 // zinc ion binding // inferred from electronic annotation /// 0046872 // metal ion binding // inferred from electronic annotation	mRNA_processing_binding_Reactome // GenMAPP	22883	0.000287959
1443414_at	57.2981	221.966	P	P	3.87388	0.0012207	11	11	C78513	EST C78513	C78513	---	---	---	---	12074	0.00272873
1419150_at	32.6021	126.257	A	P	3.87266	0.0302734	11	11	NM_008657	myogenic factor 6	Myf6	0001756 // somitogenesis // inferred from mutant phenotype /// 0006355 // regulation of transcription, DNA-dependent // inferred from electronic annotation /// 0007275 // multicellular organismal development // inferred from electronic annotation /// 0007517 // muscle development // inferred from electronic annotation /// 0007519 // skeletal muscle development // inferred from mutant phenotype //…	0005634 // nucleus // traceable author statement /// 0005634 // nucleus // inferred from electronic annotation	0003677 // DNA binding // inferred from electronic annotation /// 0003705 // RNA polymerase II transcription factor activity, enhancer binding // traceable author statement /// 0030528 // transcription regulator activity // inferred from electronic annotation	Circadian_Exercise // GenMAPP	22843	0.0357693
1420676_at	97.0157	371.478	P	P	3.82906	0.000244141	11	11	NM_025984	late cornified envelope 1A1	Lce1a1	---	---	---	---	22882	0.000287972
1420671_x_at	591.876	2264.3	P	P	3.82563	0.0012207	11	11	NM_029499	membrane-spanning 4-domains, subfamily A, member 4C	Ms4a4c	0007165 // signal transduction // inferred from electronic annotation	0016021 // integral to membrane // inferred from electronic annotation	0004872 // receptor activity // inferred from electronic annotation	---	12072	0.00272918
1444064_at	195.545	746.03	P	P	3.81513	0.000732422	11	11	AV376100	SAM domain and HD domain, 1	Samhd1	---	---	0003824 // catalytic activity // inferred from electronic annotation /// 0016787 // hydrolase activity // inferred from electronic annotation	---	9939	0.00198894
1420437_at	25.7467	98.184	A	P	3.81346	0.0375977	11	11	NM_008324	indoleamine-pyrrole 2,3 dioxygenase	Indo	0006952 // defense response // traceable author statement /// 0019441 // tryptophan catabolic process to kynurenine // inferred from direct assay /// 0055114 // oxidation reduction // inferred from electronic annotation	0005737 // cytoplasm // inferred from direct assay	0004833 // tryptophan 2,3-dioxygenase activity // inferred from direct assay /// 0005506 // iron ion binding // inferred from electronic annotation /// 0016491 // oxidoreductase activity // inferred from electronic annotation /// 0016702 // oxidoreductase activity, acting on single donors with incorporation of molecular oxygen, incorporation of two atoms of oxygen // inferred from electronic anno…	---	23499	0.0431832
1448757_at	418.155	1594.18	P	P	3.8124	0.000244141	11	11	NM_008884	promyelocytic leukemia	Pml	0001666 // response to hypoxia // inferred from mutant phenotype /// 0001666 // response to hypoxia // inferred from sequence or structural similarity /// 0006350 // transcription // inferred from electronic annotation /// 0006355 // regulation of transcription, DNA-dependent // inferred from electronic annotation /// 0006461 // protein complex assembly // inferred from sequence or structural sim…	0005622 // intracellular // inferred from electronic annotation /// 0005626 // insoluble fraction // inferred from sequence or structural similarity /// 0005634 // nucleus // inferred from direct assay /// 0005634 // nucleus // inferred from electronic annotation /// 0005654 // nucleoplasm // inferred from sequence or structural similarity /// 0005730 // nucleolus // inferred from sequence or str…	0003677 // DNA binding // inferred from electronic annotation /// 0003713 // transcription coactivator activity // traceable author statement /// 0005515 // protein binding // inferred from physical interaction /// 0005515 // protein binding // inferred from electronic annotation /// 0005515 // protein binding // inferred from sequence or structural similarity /// 0008270 // zinc ion binding // i…	---	22881	0.000287984
1425974_a_at	927.835	3529.32	P	P	3.80383	0.000244141	11	11	D63902	tripartite motif-containing 25	Trim25	---	0005737 // cytoplasm // inferred from direct assay	0005515 // protein binding // inferred from electronic annotation /// 0008270 // zinc ion binding // inferred from electronic annotation /// 0046872 // metal ion binding // inferred from electronic annotation	---	22880	0.000287997
1432694_at	35.0638	133.372	A	P	3.8037	0.0141602	11	11	AK014973	RIKEN cDNA 4921527H02 gene	4921527H02Rik	---	---	---	---	20481	0.0186604
1456890_at	191.698	728.492	P	P	3.8002	0.000244141	11	11	BB401061	DEAD (Asp-Glu-Ala-Asp) box polypeptide 58	Ddx58	0006955 // immune response // inferred from electronic annotation /// 0009615 // response to virus // inferred from electronic annotation /// 0042981 // regulation of apoptosis // inferred from electronic annotation /// 0045087 // innate immune response // inferred from electronic annotation	0005622 // intracellular // inferred from electronic annotation /// 0005737 // cytoplasm // inferred from electronic annotation	0000166 // nucleotide binding // inferred from electronic annotation /// 0003676 // nucleic acid binding // inferred from electronic annotation /// 0003723 // RNA binding // inferred from electronic annotation /// 0004386 // helicase activity // inferred from electronic annotation /// 0005515 // protein binding // inferred from electronic annotation /// 0005524 // ATP binding // inferred from ele…	---	22879	0.000288009
1452418_at	564.516	2144.76	P	P	3.79929	0.000732422	11	11	BF719154	RIKEN cDNA 1200016E24 gene	1200016E24Rik	---	---	---	---	9938	0.00198914
1439221_s_at	236.569	898.77	P	P	3.79918	0.000244141	11	11	BB220422	CD40 antigen	Cd40	0002768 // immune response-regulating cell surface receptor signaling pathway // inferred from direct assay /// 0006915 // apoptosis // inferred from electronic annotation /// 0006955 // immune response // inferred from electronic annotation /// 0007165 // signal transduction // inferred from electronic annotation /// 0030890 // positive regulation of B cell proliferation // inferred from direct …	0005576 // extracellular region // inferred from electronic annotation /// 0009897 // external side of plasma membrane // inferred from direct assay /// 0016020 // membrane // inferred from electronic annotation /// 0016021 // integral to membrane // inferred from electronic annotation /// 0043231 // intracellular membrane-bounded organelle // inferred from direct assay	0004872 // receptor activity // inferred from electronic annotation /// 0004888 // transmembrane receptor activity // inferred from electronic annotation /// 0005515 // protein binding // inferred from physical interaction	Apoptosis_KEGG // GenMAPP /// Inflammatory_Response_Pathway // GenMAPP	22878	0.000288022
1437868_at	529.112	2006.4	P	P	3.79201	0.000244141	11	11	BE687858	cDNA sequence BC023892	BC023892	---	---	---	---	22877	0.000288035
1425570_at	39.861	150.751	A	P	3.7819	0.0107422	11	11	BB132695	signaling lymphocytic activation molecule family member 1	Slamf1	0046649 // lymphocyte activation // inferred from electronic annotation	0005886 // plasma membrane // inferred from electronic annotation /// 0009986 // cell surface // inferred from electronic annotation /// 0016020 // membrane // inferred from electronic annotation /// 0016021 // integral to membrane // inferred from electronic annotation	0004872 // receptor activity // inferred from electronic annotation /// 0005515 // protein binding // inferred from physical interaction	---	19662	0.0147458
1456212_x_at	681.436	2575.87	P	P	3.78006	0.000244141	11	11	BB831725	suppressor of cytokine signaling 3	Socs3	0001558 // regulation of cell growth // inferred from electronic annotation /// 0001932 // regulation of protein amino acid phosphorylation // inferred from direct assay /// 0007242 // intracellular signaling cascade // inferred from electronic annotation /// 0009968 // negative regulation of signal transduction // inferred from genetic interaction /// 0009968 // negative regulation of signal tra…	---	0005515 // protein binding // inferred from physical interaction /// 0005515 // protein binding // inferred from electronic annotation	---	22876	0.000288047
1419764_at	102.808	387.829	P	P	3.77234	0.0012207	11	11	NM_009892	chitinase 3-like 3	Chi3l3	0005975 // carbohydrate metabolic process // inferred from electronic annotation /// 0006032 // chitin catabolic process // inferred from electronic annotation /// 0006954 // inflammatory response // traceable author statement /// 0006954 // inflammatory response // inferred from electronic annotation	0005576 // extracellular region // inferred from electronic annotation /// 0016023 // cytoplasmic membrane-bounded vesicle // inferred from direct assay	0003824 // catalytic activity // inferred from electronic annotation /// 0004553 // hydrolase activity, hydrolyzing O-glycosyl compounds // inferred from electronic annotation /// 0004563 // beta-N-acetylhexosaminidase activity // inferred from direct assay /// 0004568 // chitinase activity // inferred from direct assay /// 0004568 // chitinase activity // inferred from electronic annotation /// …	---	12071	0.00272941
1421460_at	19.7972	74.3911	A	P	3.75765	0.00195313	11	11	NM_013504	desmocollin 1	Dsc1	0007155 // cell adhesion // inferred from electronic annotation /// 0007156 // homophilic cell adhesion // inferred from electronic annotation	0005886 // plasma membrane // inferred from electronic annotation /// 0016020 // membrane // inferred from electronic annotation /// 0016021 // integral to membrane // inferred from electronic annotation /// 0030054 // cell junction // inferred from electronic annotation /// 0030057 // desmosome // inferred from direct assay	0005509 // calcium ion binding // inferred from electronic annotation /// 0005515 // protein binding // inferred from physical interaction /// 0005515 // protein binding // inferred from electronic annotation	---	14300	0.00368636
1430462_at	12.0978	45.2999	A	P	3.74446	0.00292969	11	11	AK009124	RIKEN cDNA 2310002L09 gene	2310002L09Rik	---	---	---	---	15658	0.00504996
1452289_a_at	430.145	1601.58	P	P	3.72335	0.000244141	11	11	AK010429	ring finger protein 135	Rnf135	---	---	0004872 // receptor activity // inferred from electronic annotation /// 0005515 // protein binding // inferred from physical interaction /// 0005515 // protein binding // inferred from electronic annotation /// 0008270 // zinc ion binding // inferred from electronic annotation /// 0046872 // metal ion binding // inferred from electronic annotation	---	22875	0.00028806
1459308_at	14.2203	52.8497	A	P	3.71649	0.0375977	11	11	BB076244	---	---	---	---	---	---	23498	0.043185
1417523_at	75.3428	278.178	A	P	3.69216	0.00415039	11	11	AF181829	pleckstrin	Plek	0007242 // intracellular signaling cascade // inferred from electronic annotation	---	---	---	16908	0.00662521
1421236_at	112.192	413.675	P	P	3.68721	0.00195313	11	11	NM_138952	receptor (TNFRSF)-interacting serine-threonine kinase 2	Ripk2	0006468 // protein amino acid phosphorylation // inferred from electronic annotation /// 0006915 // apoptosis // inferred from electronic annotation /// 0042098 // T cell proliferation // inferred from mutant phenotype /// 0042981 // regulation of apoptosis // inferred from electronic annotation /// 0043065 // positive regulation of apoptosis // inferred from direct assay /// 0043123 // positive …	0005622 // intracellular // inferred from electronic annotation /// 0005737 // cytoplasm // inferred from electronic annotation	0000166 // nucleotide binding // inferred from electronic annotation /// 0004672 // protein kinase activity // inferred from electronic annotation /// 0004674 // protein serine/threonine kinase activity // inferred from electronic annotation /// 0004871 // signal transducer activity // inferred from electronic annotation /// 0004872 // receptor activity // inferred from electronic annotation /// …	---	14299	0.00368662
1418133_at	133.754	492.873	P	P	3.68492	0.000244141	11	11	NM_033601	B-cell leukemia/lymphoma 3	Bcl3	0000060 // protein import into nucleus, translocation // inferred from electronic annotation /// 0002268 // follicular dendritic cell differentiation // inferred from mutant phenotype /// 0002315 // marginal zone B cell differentiation // inferred from mutant phenotype /// 0002455 // humoral immune response mediated by circulating immunoglobulin // inferred from mutant phenotype /// 0002467 // ge…	0005634 // nucleus // inferred from electronic annotation /// 0005737 // cytoplasm // inferred from electronic annotation /// 0032996 // Bcl3-Bcl10 complex // inferred from electronic annotation /// 0033257 // Bcl3/NF-kappaB2 complex // inferred from electronic annotation	0003677 // DNA binding // inferred from direct assay /// 0003700 // transcription factor activity // inferred from direct assay /// 0005515 // protein binding // inferred from physical interaction /// 0008134 // transcription factor binding // inferred from electronic annotation /// 0030528 // transcription regulator activity // inferred from electronic annotation	---	22874	0.000288072
1445779_at	18.3616	67.6444	A	P	3.68402	0.0239258	11	11	BB471595	---	---	---	---	---	---	22077	0.0292502
1439183_at	14.323	52.747	A	P	3.68269	0.0107422	11	11	AI662009	N-acylsphingosine amidohydrolase (alkaline ceramidase) 3	Asah3	0006629 // lipid metabolic process // inferred from electronic annotation /// 0006665 // sphingolipid metabolic process // inferred from direct assay /// 0006672 // ceramide metabolic process // inferred from electronic annotation /// 0019216 // regulation of lipid metabolic process // inferred from direct assay /// 0046514 // ceramide catabolic process // inferred from direct assay	0000139 // Golgi membrane // inferred from electronic annotation /// 0005783 // endoplasmic reticulum // inferred from direct assay /// 0005783 // endoplasmic reticulum // inferred from electronic annotation /// 0005789 // endoplasmic reticulum membrane // inferred from electronic annotation /// 0016020 // membrane // inferred from electronic annotation /// 0016021 // integral to membrane // infe…	0016787 // hydrolase activity // inferred from electronic annotation /// 0016811 // hydrolase activity, acting on carbon-nitrogen (but not peptide) bonds, in linear amides // inferred from electronic annotation /// 0017040 // ceramidase activity // inferred from direct assay /// 0017040 // ceramidase activity // inferred from electronic annotation	---	19661	0.0147466
1417273_at	120.292	440.463	P	P	3.66163	0.000244141	11	11	NM_013743	pyruvate dehydrogenase kinase, isoenzyme 4	Pdk4	0005975 // carbohydrate metabolic process // inferred from electronic annotation /// 0006006 // glucose metabolic process // inferred from electronic annotation /// 0006086 // acetyl-CoA biosynthetic process from pyruvate // traceable author statement /// 0007165 // signal transduction // inferred from electronic annotation /// 0016310 // phosphorylation // inferred from electronic annotation ///…	0005739 // mitochondrion // inferred from direct assay /// 0005739 // mitochondrion // inferred from electronic annotation /// 0005743 // mitochondrial inner membrane // inferred from direct assay /// 0005759 // mitochondrial matrix // inferred from electronic annotation	0000155 // two-component sensor activity // inferred from electronic annotation /// 0004673 // protein histidine kinase activity // inferred from electronic annotation /// 0004712 // protein serine/threonine/tyrosine kinase activity // traceable author statement /// 0004740 // pyruvate dehydrogenase (acetyl-transferring) kinase activity // inferred from electronic annotation /// 0005524 // ATP bi…	Krebs-TCA_Cycle // GenMAPP	22873	0.000288085
1425145_at	130.95	478.37	A	P	3.65307	0.00292969	11	11	D13695	interleukin 1 receptor-like 1	Il1rl1	0007165 // signal transduction // inferred from electronic annotation /// 0043124 // negative regulation of I-kappaB kinase/NF-kappaB cascade // inferred from direct assay /// 0045087 // innate immune response // inferred from electronic annotation	0005576 // extracellular region // inferred from electronic annotation /// 0005886 // plasma membrane // inferred from electronic annotation /// 0009986 // cell surface // inferred from electronic annotation /// 0016020 // membrane // inferred from electronic annotation /// 0016021 // integral to membrane // inferred from electronic annotation /// 0031224 // intrinsic to membrane // inferred from…	0002113 // interleukin-33 binding // inferred from physical interaction /// 0002114 // interleukin-33 receptor activity // inferred from physical interaction /// 0004872 // receptor activity // inferred from electronic annotation /// 0004888 // transmembrane receptor activity // inferred from electronic annotation /// 0004908 // interleukin-1 receptor activity // inferred from electronic annotati…	---	15657	0.00505029
1438037_at	914.622	3331.52	P	P	3.64251	0.000244141	11	11	AW208668	hect domain and RLD 5	Herc5	0006464 // protein modification process // inferred from electronic annotation /// 0016567 // protein ubiquitination // not recorded	0005622 // intracellular // inferred from electronic annotation /// 0005737 // cytoplasm // not recorded	0004842 // ubiquitin-protein ligase activity // not recorded /// 0004842 // ubiquitin-protein ligase activity // inferred from electronic annotation /// 0030332 // cyclin binding // not recorded	---	22872	0.000288097
1456873_at	25.8013	93.9697	A	P	3.64205	0.0141602	11	11	BB236747	chloride intracellular channel 5	Clic5	0006810 // transport // inferred from electronic annotation /// 0006811 // ion transport // inferred from electronic annotation /// 0006821 // chloride transport // inferred from electronic annotation /// 0007605 // sensory perception of sound // inferred from mutant phenotype /// 0008104 // protein localization // inferred from mutant phenotype /// 0050885 // neuromuscular process controlling ba…	0005626 // insoluble fraction // inferred from sequence or structural similarity /// 0005902 // microvillus // inferred from sequence or structural similarity /// 0015629 // actin cytoskeleton // inferred from sequence or structural similarity /// 0016020 // membrane // inferred from electronic annotation /// 0032420 // stereocilium // inferred from direct assay /// 0032421 // stereocilium bundle…	0005216 // ion channel activity // inferred from electronic annotation /// 0005244 // voltage-gated ion channel activity // inferred from electronic annotation /// 0005247 // voltage-gated chloride channel activity // inferred from electronic annotation /// 0005254 // chloride channel activity // inferred from electronic annotation /// 0005515 // protein binding // inferred from sequence or struc…	---	20480	0.0186613
1456288_at	128.101	466.176	P	P	3.63912	0.000244141	11	11	BB134615	schlafen 5	Slfn5	0030154 // cell differentiation // inferred from electronic annotation	0005634 // nucleus // inferred from direct assay	0000166 // nucleotide binding // inferred from electronic annotation /// 0005524 // ATP binding // inferred from electronic annotation	---	22871	0.00028811
1443858_at	287.178	1039.98	P	P	3.62138	0.000244141	11	11	BI653857	Predicted gene, EG667823	EG667823	---	---	0004872 // receptor activity // inferred from electronic annotation	---	22870	0.000288123
1455161_at	49.0635	176.754	A	P	3.60255	0.00805664	11	11	BB202185	expressed sequence AI504432	AI504432	---	---	---	---	18863	0.0115278
1434457_at	186.389	670.308	P	P	3.59629	0.00195313	11	11	AV284523	nuclear antigen Sp100	Sp100	---	0005634 // nucleus // not recorded /// 0005634 // nucleus // inferred from electronic annotation /// 0005694 // chromosome // inferred from electronic annotation /// 0016605 // PML body // not recorded	0003677 // DNA binding // inferred from electronic annotation /// 0005488 // binding // inferred from electronic annotation	---	14298	0.00368688
1424518_at	693.054	2485.8	P	P	3.58674	0.000244141	11	11	BC020489	apolipoprotein L 9a /// apolipoprotein L 9b	Apol9a /// Apol9b	0006869 // lipid transport // inferred from electronic annotation /// 0042157 // lipoprotein metabolic process // inferred from electronic annotation	0005576 // extracellular region // inferred from electronic annotation	0008289 // lipid binding // inferred from electronic annotation	---	22869	0.000288135
1452549_at	12.5225	44.5271	A	P	3.55577	0.0302734	11	11	AJ319753	gene model 1549, (NCBI)	Gm1549	---	---	---	---	22842	0.0357709
1430005_a_at	381.092	1352.85	P	P	3.54992	0.000244141	11	11	AK016990	basic leucine zipper transcription factor, ATF-like 2	Batf2	0006355 // regulation of transcription, DNA-dependent // inferred from electronic annotation	0005634 // nucleus // inferred from electronic annotation	0003677 // DNA binding // inferred from electronic annotation /// 0003700 // transcription factor activity // inferred from electronic annotation /// 0043565 // sequence-specific DNA binding // inferred from electronic annotation /// 0046983 // protein dimerization activity // inferred from electronic annotation	---	22868	0.000288148
1458657_at	13.0353	46.1921	A	P	3.54362	0.0302734	11	11	AA822260	---	---	---	---	---	---	22841	0.0357725
1440651_at	16.2015	57.1611	A	P	3.52815	0.0302734	11	11	BM238701	---	---	---	---	---	---	22840	0.035774
1432153_at	8.76664	30.9158	A	P	3.52652	0.0224609	11	11	AK016924	RIKEN cDNA 4933426B08 gene	4933426B08Rik	---	---	---	---	21296	0.0284664
1452320_at	9.68676	34.1195	A	P	3.52228	0.0302734	11	11	C80829	low density lipoprotein receptor-related protein 2	Lrp2	0006766 // vitamin metabolic process // inferred from mutant phenotype /// 0006897 // endocytosis // inferred from electronic annotation /// 0006898 // receptor-mediated endocytosis // inferred from mutant phenotype /// 0008283 // cell proliferation // inferred from mutant phenotype /// 0030900 // forebrain development // inferred from mutant phenotype	0005624 // membrane fraction // inferred from direct assay /// 0005768 // endosome // inferred from direct assay /// 0005783 // endoplasmic reticulum // inferred from direct assay /// 0005794 // Golgi apparatus // inferred from direct assay /// 0005903 // brush border // inferred from direct assay /// 0005905 // coated pit // inferred from direct assay /// 0005905 // coated pit // inferred from e…	0004872 // receptor activity // inferred from sequence or structural similarity /// 0004872 // receptor activity // inferred from electronic annotation /// 0005509 // calcium ion binding // inferred from electronic annotation	---	22839	0.0357756
1422397_a_at	83.4	292.459	P	P	3.5067	0.000244141	11	11	NM_008358	interleukin 15 receptor, alpha chain	Il15ra	---	0000139 // Golgi membrane // inferred from electronic annotation /// 0005576 // extracellular region // inferred from electronic annotation /// 0005634 // nucleus // inferred from electronic annotation /// 0005783 // endoplasmic reticulum // inferred from electronic annotation /// 0005789 // endoplasmic reticulum membrane // inferred from electronic annotation /// 0005794 // Golgi apparatus // in…	0004872 // receptor activity // inferred from electronic annotation /// 0005515 // protein binding // inferred from physical interaction	---	22867	0.00028816
1448436_a_at	2440.24	8556.59	P	P	3.50646	0.000244141	11	11	NM_008390	interferon regulatory factor 1	Irf1	0006350 // transcription // inferred from electronic annotation /// 0006355 // regulation of transcription, DNA-dependent // inferred from electronic annotation /// 0010468 // regulation of gene expression // inferred from mutant phenotype /// 0043374 // CD8-positive, alpha-beta T cell differentiation // inferred from mutant phenotype /// 0045084 // positive regulation of interleukin-12 biosynthe…	0005634 // nucleus // inferred by curator /// 0005634 // nucleus // inferred from electronic annotation	0003677 // DNA binding // inferred from direct assay /// 0003677 // DNA binding // inferred from electronic annotation /// 0003700 // transcription factor activity // inferred from direct assay /// 0003700 // transcription factor activity // inferred from electronic annotation /// 0043565 // sequence-specific DNA binding // inferred from direct assay	Apoptosis // GenMAPP	22866	0.000288173
1424067_at	247.149	865.927	P	P	3.50366	0.000732422	11	11	BC008626	intercellular adhesion molecule 1	Icam1	0002457 // T cell antigen processing and presentation // inferred from direct assay /// 0007155 // cell adhesion // inferred from direct assay /// 0007155 // cell adhesion // inferred from electronic annotation /// 0007159 // leukocyte adhesion // inferred from mutant phenotype /// 0016337 // cell-cell adhesion // inferred from electronic annotation /// 0030155 // regulation of cell adhesion // i…	0005634 // nucleus // inferred from direct assay /// 0009897 // external side of plasma membrane // inferred from direct assay /// 0016020 // membrane // inferred from electronic annotation /// 0016021 // integral to membrane // inferred from electronic annotation	0005515 // protein binding // inferred from electronic annotation	---	9936	0.00198954
1421811_at	896.707	3137.09	P	P	3.49845	0.000244141	11	11	AI385532	similar to thrombospondin 1 /// thrombospondin 1	LOC640441 /// Thbs1	0006954 // inflammatory response // inferred from mutant phenotype /// 0007155 // cell adhesion // inferred from electronic annotation /// 0016525 // negative regulation of angiogenesis // inferred from direct assay	0005576 // extracellular region // inferred from electronic annotation /// 0005615 // extracellular space // inferred from direct assay	0005198 // structural molecule activity // inferred from electronic annotation /// 0005509 // calcium ion binding // inferred from electronic annotation /// 0005515 // protein binding // inferred from electronic annotation /// 0008201 // heparin binding // inferred from electronic annotation	Inflammatory_Response_Pathway // GenMAPP /// TGF_Beta_Signaling_Pathway // GenMAPP	22865	0.000288186
1455869_at	481.787	1684.94	P	P	3.49727	0.000244141	11	11	BG862223	---	---	---	---	---	---	22864	0.000288198
1453299_a_at	1046.19	3652.5	P	P	3.49123	0.000244141	11	11	AK008143	similar to purine nucleoside phosphorylase /// purine-nucleoside phosphorylase 1 /// purine-nucleoside phosphorylase 2	LOC100045567 /// Pnp1 /// Pnp2	0001916 // positive regulation of T cell mediated cytotoxicity // inferred from mutant phenotype /// 0006139 // nucleobase, nucleoside, nucleotide and nucleic acid metabolic process // inferred from electronic annotation /// 0006148 // inosine catabolic process // inferred from mutant phenotype /// 0006148 // inosine catabolic process // not recorded /// 0006149 // deoxyinosine catabolic process …	0005829 // cytosol // inferred from direct assay	0004731 // purine-nucleoside phosphorylase activity // inferred from direct assay /// 0004731 // purine-nucleoside phosphorylase activity // inferred from mutant phenotype /// 0004731 // purine-nucleoside phosphorylase activity // not recorded /// 0004731 // purine-nucleoside phosphorylase activity // inferred from electronic annotation /// 0016740 // transferase activity // inferred from electro…	---	22858	0.000288274
1450291_s_at	491.162	1713.31	P	P	3.48828	0.000244141	11	11	NM_022429	membrane-spanning 4-domains, subfamily A, member 4C	Ms4a4c	0007165 // signal transduction // inferred from electronic annotation	0016021 // integral to membrane // inferred from electronic annotation	0004872 // receptor activity // inferred from electronic annotation	---	22733	0.000289859
1440866_at	590.87	2054.5	P	P	3.47708	0.000244141	11	11	AV328340	eukaryotic translation initiation factor 2-alpha kinase 2	Eif2ak2	0006412 // translation // inferred from direct assay /// 0006468 // protein amino acid phosphorylation // inferred from direct assay /// 0006468 // protein amino acid phosphorylation // inferred from electronic annotation /// 0006926 // virus-infected cell apoptosis // inferred from direct assay /// 0009615 // response to virus // inferred from electronic annotation /// 0030968 // endoplasmic ret…	0005622 // intracellular // inferred from electronic annotation	0000166 // nucleotide binding // inferred from electronic annotation /// 0003723 // RNA binding // inferred from electronic annotation /// 0003725 // double-stranded RNA binding // inferred from electronic annotation /// 0004672 // protein kinase activity // inferred from direct assay /// 0004672 // protein kinase activity // inferred from electronic annotation /// 0004674 // protein serine/threo…	mRNA_processing_binding_Reactome // GenMAPP /// Translation_Factors // GenMAPP	22608	0.000291462
1435621_at	20.3327	70.5458	A	P	3.46957	0.0239258	11	11	BQ175346	fatty acyl CoA reductase 2	Far2	0006629 // lipid metabolic process // inferred from electronic annotation /// 0008152 // metabolic process // inferred from electronic annotation /// 0008610 // lipid biosynthetic process // inferred from electronic annotation /// 0010025 // wax biosynthetic process // traceable author statement /// 0055114 // oxidation reduction // inferred from electronic annotation	0005777 // peroxisome // inferred from direct assay /// 0005777 // peroxisome // inferred from electronic annotation /// 0005778 // peroxisomal membrane // inferred from electronic annotation /// 0005783 // endoplasmic reticulum // inferred from electronic annotation /// 0005789 // endoplasmic reticulum membrane // inferred from electronic annotation /// 0016020 // membrane // inferred from elect…	0003824 // catalytic activity // inferred from electronic annotation /// 0005488 // binding // inferred from electronic annotation /// 0016491 // oxidoreductase activity // inferred from electronic annotation /// 0050062 // long-chain-fatty-acyl-CoA reductase activity // inferred from direct assay	---	22076	0.0292516
1445138_at	14.4817	50.1631	A	P	3.46389	0.0185547	11	11	BF465608	RIKEN cDNA A530083I20 gene	A530083I20Rik	---	---	---	---	21247	0.02357
1425225_at	655.101	2268.12	P	P	3.46225	0.000244141	11	11	BC027310	Fc receptor, IgG, low affinity IV	Fcgr4	---	0016021 // integral to membrane // inferred from electronic annotation	0004872 // receptor activity // inferred from electronic annotation	---	22483	0.000293082
1460134_at	33.3126	115.145	A	P	3.45649	0.00415039	11	11	BB082472	RIKEN cDNA 9330175E14 gene	9330175E14Rik	---	---	---	---	16907	0.0066256
1457423_at	9.21544	31.8068	A	P	3.45146	0.0141602	11	11	AI849508	similar to voltage gated channel like 1 /// sodium leak channel, non-selective	LOC675405 /// Nalcn	0006810 // transport // inferred from electronic annotation /// 0006811 // ion transport // inferred from electronic annotation /// 0006814 // sodium ion transport // inferred from electronic annotation	0016020 // membrane // inferred from electronic annotation /// 0016021 // integral to membrane // inferred from electronic annotation	0005216 // ion channel activity // inferred from electronic annotation /// 0005244 // voltage-gated ion channel activity // inferred from electronic annotation /// 0005272 // sodium channel activity // inferred from electronic annotation /// 0031402 // sodium ion binding // inferred from electronic annotation	---	20479	0.0186622
1432478_a_at	259.3	894.776	P	P	3.45073	0.000244141	11	11	AK015966	ring finger protein 19B	Rnf19b	0006955 // immune response // inferred from electronic annotation	0016020 // membrane // inferred from electronic annotation /// 0016021 // integral to membrane // inferred from electronic annotation	0005515 // protein binding // inferred from electronic annotation /// 0008270 // zinc ion binding // inferred from electronic annotation /// 0016874 // ligase activity // inferred from electronic annotation /// 0046872 // metal ion binding // inferred from electronic annotation	---	22358	0.000294721
1419620_at	134.434	462.496	P	P	3.44032	0.00195313	11	11	NM_013917	pituitary tumor-transforming 1	Pttg1	0006259 // DNA metabolic process // inferred from electronic annotation /// 0006281 // DNA repair // inferred from electronic annotation /// 0006974 // response to DNA damage stimulus // inferred from electronic annotation /// 0007049 // cell cycle // inferred from electronic annotation /// 0007059 // chromosome segregation // inferred from electronic annotation /// 0007067 // mitosis // inferred…	0005634 // nucleus // inferred from electronic annotation /// 0005737 // cytoplasm // inferred from electronic annotation	0004869 // cysteine protease inhibitor activity // inferred from direct assay	Cell_Cycle_KEGG // GenMAPP	14297	0.00368714
1449366_at	35.521	122.129	A	P	3.43822	0.0141602	11	11	NM_008611	matrix metallopeptidase 8	Mmp8	0006508 // proteolysis // inferred from electronic annotation /// 0006508 // proteolysis // inferred from sequence or structural similarity /// 0008152 // metabolic process // inferred from electronic annotation /// 0030574 // collagen catabolic process // inferred from electronic annotation	0005576 // extracellular region // inferred from electronic annotation /// 0005578 // proteinaceous extracellular matrix // inferred from electronic annotation /// 0005615 // extracellular space // inferred from electronic annotation /// 0005615 // extracellular space // inferred from sequence or structural similarity	0003824 // catalytic activity // inferred from electronic annotation /// 0004222 // metalloendopeptidase activity // inferred from electronic annotation /// 0005509 // calcium ion binding // inferred from electronic annotation /// 0008233 // peptidase activity // inferred from electronic annotation /// 0008237 // metallopeptidase activity // inferred from electronic annotation /// 0008270 // zinc…	Matrix_Metalloproteinases // GenMAPP	20478	0.0186631
1460197_a_at	275.854	948.143	M	P	3.43712	0.0185547	11	11	NM_054098	STEAP family member 4	Steap4	0006810 // transport // inferred from electronic annotation /// 0006811 // ion transport // inferred from electronic annotation /// 0006826 // iron ion transport // inferred from electronic annotation /// 0008152 // metabolic process // inferred from electronic annotation /// 0045444 // fat cell differentiation // inferred from expression pattern /// 0055114 // oxidation reduction // inferred fro…	0000139 // Golgi membrane // inferred from electronic annotation /// 0005794 // Golgi apparatus // inferred from electronic annotation /// 0005886 // plasma membrane // inferred from direct assay /// 0005887 // integral to plasma membrane // traceable author statement /// 0016020 // membrane // inferred from electronic annotation /// 0016021 // integral to membrane // inferred from electronic ann…	0003824 // catalytic activity // inferred from electronic annotation /// 0005488 // binding // inferred from electronic annotation /// 0005506 // iron ion binding // inferred from electronic annotation /// 0005507 // copper ion binding // inferred from electronic annotation /// 0009055 // electron carrier activity // inferred from electronic annotation /// 0016491 // oxidoreductase activity // in…	---	21246	0.0235711
1457378_at	20.3616	69.5941	A	P	3.41791	0.0141602	11	11	AW123022	---	---	---	---	---	---	20477	0.0186641
1423006_at	183.924	628.564	P	P	3.41751	0.00415039	11	11	NM_008842	proviral integration site 1	Pim1	0006468 // protein amino acid phosphorylation // inferred from direct assay /// 0006468 // protein amino acid phosphorylation // inferred from electronic annotation /// 0008283 // cell proliferation // inferred from sequence or structural similarity /// 0043066 // negative regulation of apoptosis // inferred from sequence or structural similarity	0005634 // nucleus // inferred from electronic annotation /// 0005737 // cytoplasm // inferred from electronic annotation	0000166 // nucleotide binding // inferred from electronic annotation /// 0004672 // protein kinase activity // inferred from electronic annotation /// 0004674 // protein serine/threonine kinase activity // inferred from direct assay /// 0004674 // protein serine/threonine kinase activity // inferred from electronic annotation /// 0005524 // ATP binding // inferred from direct assay /// 0005524 //…	---	16906	0.00662599
1439066_at	29.9786	102.258	A	P	3.41103	0.00415039	11	11	BB453314	angiopoietin 1	Angpt1	0001525 // angiogenesis // inferred from electronic annotation /// 0007165 // signal transduction // inferred from electronic annotation /// 0007169 // transmembrane receptor protein tyrosine kinase signaling pathway // inferred from direct assay /// 0007275 // multicellular organismal development // inferred from electronic annotation /// 0007492 // endoderm development // traceable author state…	0005576 // extracellular region // inferred from electronic annotation	0005102 // receptor binding // inferred from electronic annotation /// 0005172 // vascular endothelial growth factor receptor binding // traceable author statement	---	16905	0.00662638
1415927_at	101.529	345.083	P	P	3.39886	0.00292969	11	11	NM_009608	actin, alpha, cardiac muscle 1 /// similar to alpha-actin (AA 27-375)	Actc1 /// LOC100048431	0006915 // apoptosis // inferred from mutant phenotype /// 0030240 // muscle thin filament assembly // inferred from mutant phenotype /// 0031032 // actomyosin structure organization and biogenesis // inferred from mutant phenotype /// 0055003 // cardiac myofibril assembly // inferred from mutant phenotype /// 0055008 // cardiac muscle morphogenesis // inferred from mutant phenotype	0005737 // cytoplasm // inferred from electronic annotation /// 0005856 // cytoskeleton // inferred from electronic annotation /// 0031674 // I band // inferred from direct assay	0000166 // nucleotide binding // inferred from electronic annotation /// 0005198 // structural molecule activity // inferred from electronic annotation /// 0005515 // protein binding // inferred from electronic annotation /// 0005524 // ATP binding // inferred from electronic annotation	Smooth_muscle_contraction // GenMAPP /// Striated_muscle_contraction // GenMAPP	15655	0.00505093
1420571_at	16.9961	57.7396	A	P	3.39723	0.0107422	11	11	NM_011166	prolactin family 6, subfamily a, member 1	Prl6a1	---	0005576 // extracellular region // inferred from electronic annotation	0005179 // hormone activity // inferred from electronic annotation	---	19660	0.0147473
1419208_at	73.952	251.199	A	P	3.39678	0.000732422	11	11	NM_007746	mitogen-activated protein kinase kinase kinase 8	Map3k8	0006468 // protein amino acid phosphorylation // inferred from electronic annotation	0005737 // cytoplasm // inferred from electronic annotation	0000166 // nucleotide binding // inferred from electronic annotation /// 0000287 // magnesium ion binding // inferred from electronic annotation /// 0004672 // protein kinase activity // inferred from electronic annotation /// 0004674 // protein serine/threonine kinase activity // inferred from electronic annotation /// 0004709 // MAP kinase kinase kinase activity // inferred from electronic anno…	---	9935	0.00198974
1419043_a_at	4486.73	15236.9	P	P	3.39598	0.000244141	11	11	BM239828	interferon inducible GTPase 1	Iigp1	0019221 // cytokine and chemokine mediated signaling pathway // traceable author statement	0005634 // nucleus // inferred from electronic annotation /// 0005737 // cytoplasm // inferred from electronic annotation /// 0005783 // endoplasmic reticulum // inferred from electronic annotation /// 0005789 // endoplasmic reticulum membrane // inferred from electronic annotation /// 0005794 // Golgi apparatus // inferred from electronic annotation /// 0016020 // membrane // inferred from elect…	0000166 // nucleotide binding // inferred from electronic annotation /// 0003924 // GTPase activity // inferred from direct assay /// 0003924 // GTPase activity // inferred from sequence or structural similarity /// 0005525 // GTP binding // inferred from direct assay /// 0005525 // GTP binding // inferred from electronic annotation /// 0016787 // hydrolase activity // inferred from electronic an…	---	22233	0.000296378
1449565_at	116.294	394.047	P	P	3.38838	0.0012207	11	11	NM_013809	cytochrome P450, family 2, subfamily g, polypeptide 1	Cyp2g1	0055114 // oxidation reduction // inferred from electronic annotation	---	0004497 // monooxygenase activity // inferred from electronic annotation /// 0005506 // iron ion binding // inferred from electronic annotation /// 0005515 // protein binding // inferred from physical interaction /// 0009055 // electron carrier activity // inferred from electronic annotation /// 0016491 // oxidoreductase activity // inferred from electronic annotation /// 0016712 // oxidoreductas…	---	12070	0.00272963
1429422_at	65.1213	220.159	P	P	3.38076	0.00292969	11	11	AK016788	RIKEN cDNA 4933412E12 gene	4933412E12Rik	---	---	---	---	15654	0.00505125
1444937_at	94.6959	319.673	P	P	3.37578	0.000244141	11	11	BG073921	---	---	---	---	---	---	22128	0.000297784
1416530_a_at	2472.08	8341.22	P	P	3.37418	0.000244141	11	11	BC003788	similar to purine nucleoside phosphorylase /// purine-nucleoside phosphorylase 1	LOC100045567 /// Pnp1	0001916 // positive regulation of T cell mediated cytotoxicity // inferred from mutant phenotype /// 0006139 // nucleobase, nucleoside, nucleotide and nucleic acid metabolic process // inferred from electronic annotation /// 0006148 // inosine catabolic process // inferred from mutant phenotype /// 0006148 // inosine catabolic process // not recorded /// 0006149 // deoxyinosine catabolic process …	0005829 // cytosol // inferred from direct assay	0004731 // purine-nucleoside phosphorylase activity // inferred from direct assay /// 0004731 // purine-nucleoside phosphorylase activity // inferred from mutant phenotype /// 0004731 // purine-nucleoside phosphorylase activity // not recorded /// 0004731 // purine-nucleoside phosphorylase activity // inferred from electronic annotation /// 0016740 // transferase activity // inferred from electro…	---	22127	0.000297798
1457435_x_at	191.33	642.535	P	P	3.35826	0.0012207	11	11	AV241307	myomesin 2	Myom2	0006936 // muscle contraction // inferred from physical interaction	0005856 // cytoskeleton // traceable author statement	0005200 // structural constituent of cytoskeleton // traceable author statement	Striated_muscle_contraction // GenMAPP	12069	0.00272986
1459151_x_at	735.367	2469.02	P	P	3.35754	0.000244141	11	11	AW986054	interferon-induced protein 35	Ifi35	---	0005634 // nucleus // inferred from electronic annotation	0005515 // protein binding // inferred from electronic annotation	---	22125	0.000297824
1436972_at	11.9868	40.2215	A	P	3.35548	0.0239258	11	11	AV291075	G protein-coupled receptor 61	Gpr61	0007165 // signal transduction // inferred from electronic annotation /// 0007186 // G-protein coupled receptor protein signaling pathway // inferred from electronic annotation	0005886 // plasma membrane // inferred from electronic annotation /// 0016020 // membrane // inferred from electronic annotation /// 0016021 // integral to membrane // inferred from electronic annotation	0001584 // rhodopsin-like receptor activity // inferred from electronic annotation /// 0004871 // signal transducer activity // inferred from electronic annotation /// 0004872 // receptor activity // inferred from electronic annotation /// 0004930 // G-protein coupled receptor activity // inferred from electronic annotation	---	22075	0.0292529
1430551_s_at	23.9312	80.1501	P	P	3.34918	0.0107422	11	11	BB151055	lipase, family member M	Lipm	0006629 // lipid metabolic process // inferred from electronic annotation /// 0016042 // lipid catabolic process // inferred from electronic annotation	0005576 // extracellular region // inferred from electronic annotation	0003824 // catalytic activity // inferred from electronic annotation /// 0016787 // hydrolase activity // inferred from electronic annotation	---	19659	0.0147481
1424617_at	939.089	3142.2	P	P	3.34601	0.000244141	11	11	BC008158	interferon-induced protein 35	Ifi35	---	0005634 // nucleus // inferred from electronic annotation	0005515 // protein binding // inferred from electronic annotation	---	22124	0.000297838
1455500_at	2557.03	8551.56	P	P	3.34433	0.000244141	11	11	AW556558	hypothetical LOC672511 /// ring finger protein 213	LOC672511 /// Rnf213	---	---	---	---	22123	0.000297851
1458299_s_at	449.789	1503.3	P	P	3.34223	0.000244141	11	11	BB820441	nuclear factor of kappa light polypeptide gene enhancer in B-cells inhibitor, epsilon	Nfkbie	---	0005737 // cytoplasm // inferred from electronic annotation	0005515 // protein binding // not recorded /// 0005515 // protein binding // inferred from electronic annotation /// 0016564 // transcription repressor activity // inferred from reviewed computational analysis	Apoptosis // GenMAPP	22120	0.000297892
1460220_a_at	636.968	2127.47	P	P	3.34	0.000244141	11	11	BM233698	colony stimulating factor 1 (macrophage)	Csf1	0001954 // positive regulation of cell-matrix adhesion // inferred from genetic interaction /// 0008284 // positive regulation of cell proliferation // not recorded /// 0030278 // regulation of ossification // inferred from mutant phenotype /// 0030335 // positive regulation of cell migration // inferred from genetic interaction /// 0040018 // positive regulation of multicellular organism growth …	0005576 // extracellular region // inferred from electronic annotation /// 0005615 // extracellular space // inferred from electronic annotation /// 0005886 // plasma membrane // inferred from electronic annotation /// 0016020 // membrane // inferred from electronic annotation /// 0016021 // integral to membrane // inferred from electronic annotation	0005125 // cytokine activity // not recorded /// 0005125 // cytokine activity // inferred from electronic annotation /// 0005515 // protein binding // inferred from physical interaction /// 0008083 // growth factor activity // inferred from electronic annotation	---	22119	0.000297905
1456995_at	6.21085	20.7131	A	P	3.33499	0.00805664	11	11	BB426857	RIKEN cDNA 2700045P11 gene	2700045P11Rik	---	---	---	---	18862	0.0115284
1419603_at	283.174	942.818	P	P	3.32947	0.000244141	11	11	NM_008329	interferon activated gene 204	Ifi204	0006350 // transcription // inferred from electronic annotation /// 0006355 // regulation of transcription, DNA-dependent // inferred from electronic annotation /// 0006357 // regulation of transcription from RNA polymerase II promoter // inferred from direct assay /// 0007275 // multicellular organismal development // inferred from electronic annotation /// 0042771 // DNA damage response, signal…	0005634 // nucleus // inferred from electronic annotation /// 0005654 // nucleoplasm // not recorded /// 0005730 // nucleolus // not recorded /// 0005737 // cytoplasm // inferred from electronic annotation	0003712 // transcription cofactor activity // inferred from genetic interaction /// 0005515 // protein binding // inferred from physical interaction /// 0005515 // protein binding // not recorded /// 0005515 // protein binding // inferred from electronic annotation	---	22117	0.000297932
1425156_at	1333.58	4414.13	P	P	3.30998	0.000244141	11	11	BC010229	guanylate binding protein 6	Gbp6	0006955 // immune response // inferred from electronic annotation	---	0003924 // GTPase activity // inferred from electronic annotation /// 0005525 // GTP binding // inferred from electronic annotation	---	22116	0.000297946
1447313_at	39.3526	130.127	P	P	3.30669	0.00415039	11	11	BB750488	---	---	---	---	---	---	16904	0.00662678
1449265_at	179.758	594.196	P	P	3.30554	0.000244141	11	11	BC008152	caspase 1 /// hypothetical protein LOC100044207	Casp1 /// LOC100044207	0001666 // response to hypoxia // inferred from mutant phenotype /// 0006508 // proteolysis // inferred from electronic annotation /// 0006915 // apoptosis // inferred from electronic annotation /// 0006917 // induction of apoptosis // inferred from direct assay /// 0006917 // induction of apoptosis // inferred from mutant phenotype /// 0008219 // cell death // inferred from direct assay /// 0016…	0005576 // extracellular region // inferred from direct assay /// 0005622 // intracellular // inferred from electronic annotation /// 0005737 // cytoplasm // traceable author statement /// 0005737 // cytoplasm // inferred from electronic annotation	0005515 // protein binding // inferred from physical interaction /// 0005515 // protein binding // inferred from electronic annotation /// 0008233 // peptidase activity // inferred from direct assay /// 0008233 // peptidase activity // inferred from electronic annotation /// 0008234 // cysteine-type peptidase activity // inferred from electronic annotation /// 0016787 // hydrolase activity // inf…	Apoptosis // GenMAPP /// Apoptosis_KEGG // GenMAPP	22115	0.000297959
1419721_at	55.7095	184.122	A	P	3.30504	0.0375977	11	11	NM_030701	G protein-coupled receptor 109A	Gpr109a	0007165 // signal transduction // inferred from electronic annotation /// 0007186 // G-protein coupled receptor protein signaling pathway // inferred from electronic annotation	0005886 // plasma membrane // inferred from electronic annotation /// 0016020 // membrane // inferred from electronic annotation /// 0016021 // integral to membrane // inferred from direct assay /// 0016021 // integral to membrane // inferred from electronic annotation	0001584 // rhodopsin-like receptor activity // inferred from electronic annotation /// 0001614 // purinergic nucleotide receptor activity // inferred from direct assay /// 0004871 // signal transducer activity // inferred from electronic annotation /// 0004872 // receptor activity // inferred from electronic annotation /// 0004930 // G-protein coupled receptor activity // inferred from electronic…	GPCRDB_Class_A_Rhodopsin-like // GenMAPP	23497	0.0431869
1460302_at	217.272	718.018	P	P	3.30469	0.000244141	11	11	AI385532	thrombospondin 1	Thbs1	0006954 // inflammatory response // inferred from mutant phenotype /// 0007155 // cell adhesion // inferred from electronic annotation /// 0016525 // negative regulation of angiogenesis // inferred from direct assay	0005576 // extracellular region // inferred from electronic annotation /// 0005615 // extracellular space // inferred from direct assay	0005198 // structural molecule activity // inferred from electronic annotation /// 0005509 // calcium ion binding // inferred from electronic annotation /// 0005515 // protein binding // inferred from electronic annotation /// 0008201 // heparin binding // inferred from electronic annotation	Inflammatory_Response_Pathway // GenMAPP /// TGF_Beta_Signaling_Pathway // GenMAPP	22114	0.000297973
1418317_at	58.1763	192.213	A	P	3.30397	0.00195313	11	11	NM_010710	LIM homeobox protein 2	Lhx2	0006350 // transcription // inferred from electronic annotation /// 0006355 // regulation of transcription, DNA-dependent // inferred from electronic annotation /// 0007399 // nervous system development // inferred from mutant phenotype /// 0007420 // brain development // inferred from mutant phenotype /// 0007498 // mesoderm development // inferred from mutant phenotype /// 0009953 // dorsal/ven…	0005634 // nucleus // inferred from electronic annotation	0003677 // DNA binding // inferred from electronic annotation /// 0003700 // transcription factor activity // inferred from electronic annotation /// 0008270 // zinc ion binding // inferred from electronic annotation /// 0043565 // sequence-specific DNA binding // inferred from direct assay /// 0043565 // sequence-specific DNA binding // inferred from electronic annotation /// 0046872 // metal io…	---	14296	0.00368739
1419879_s_at	1787.59	5898.63	P	P	3.29976	0.000244141	11	11	AA960166	tripartite motif-containing 25	Trim25	---	0005737 // cytoplasm // inferred from direct assay	0005515 // protein binding // inferred from electronic annotation /// 0008270 // zinc ion binding // inferred from electronic annotation /// 0046872 // metal ion binding // inferred from electronic annotation	---	22113	0.000297986
1455104_at	124.557	410.149	P	P	3.29287	0.000244141	11	11	AV228517	MAX dimerization protein 1	Mxd1	0006350 // transcription // inferred from electronic annotation /// 0006355 // regulation of transcription, DNA-dependent // inferred from electronic annotation /// 0045449 // regulation of transcription // inferred from electronic annotation	0005634 // nucleus // inferred from electronic annotation	0003677 // DNA binding // inferred from electronic annotation /// 0005515 // protein binding // inferred from physical interaction /// 0030528 // transcription regulator activity // inferred from electronic annotation	---	22112	0.000298
1418131_at	1298.97	4270.23	P	P	3.2874	0.000244141	11	11	NM_018851	SAM domain and HD domain, 1	Samhd1	---	---	0003824 // catalytic activity // inferred from electronic annotation /// 0016787 // hydrolase activity // inferred from electronic annotation	---	22111	0.000298013
1453757_at	169.016	555.148	P	P	3.28458	0.00415039	11	11	AI639807	hect domain and RLD 5	Herc5	0006464 // protein modification process // inferred from electronic annotation /// 0016567 // protein ubiquitination // not recorded	0005622 // intracellular // inferred from electronic annotation /// 0005737 // cytoplasm // not recorded	0004842 // ubiquitin-protein ligase activity // not recorded /// 0004842 // ubiquitin-protein ligase activity // inferred from electronic annotation /// 0030332 // cyclin binding // not recorded	---	16903	0.00662717
1434458_at	118.273	388.472	P	P	3.28453	0.000244141	11	11	BB444134	follistatin	Fst	0007276 // gamete generation // inferred from genetic interaction /// 0007389 // pattern specification process // inferred from mutant phenotype /// 0008585 // female gonad development // inferred from mutant phenotype /// 0030509 // BMP signaling pathway // inferred from genetic interaction /// 0031069 // hair follicle morphogenesis // inferred from mutant phenotype /// 0042475 // odontogenesis …	0005576 // extracellular region // inferred from electronic annotation	0043395 // heparan sulfate proteoglycan binding // inferred from electronic annotation	TGF_Beta_Signaling_Pathway // GenMAPP	22110	0.000298026
1445976_at	9.02253	29.4069	A	P	3.25927	0.0302734	11	11	BG066771	expressed sequence C80279	C80279	---	---	---	---	22838	0.0357772
1422005_at	586.558	1907.86	P	P	3.25264	0.000244141	11	11	BE911144	eukaryotic translation initiation factor 2-alpha kinase 2	Eif2ak2	0006412 // translation // inferred from direct assay /// 0006468 // protein amino acid phosphorylation // inferred from direct assay /// 0006468 // protein amino acid phosphorylation // inferred from electronic annotation /// 0006926 // virus-infected cell apoptosis // inferred from direct assay /// 0009615 // response to virus // inferred from electronic annotation /// 0030968 // endoplasmic ret…	0005622 // intracellular // inferred from electronic annotation	0000166 // nucleotide binding // inferred from electronic annotation /// 0003723 // RNA binding // inferred from electronic annotation /// 0003725 // double-stranded RNA binding // inferred from electronic annotation /// 0004672 // protein kinase activity // inferred from direct assay /// 0004672 // protein kinase activity // inferred from electronic annotation /// 0004674 // protein serine/threo…	mRNA_processing_binding_Reactome // GenMAPP /// Translation_Factors // GenMAPP	22109	0.00029804
1458550_at	29.0338	94.319	A	P	3.2486	0.00805664	11	11	BB200258	myosin ID	Myo1d	---	0016459 // myosin complex // inferred from electronic annotation	0000166 // nucleotide binding // inferred from electronic annotation /// 0003774 // motor activity // inferred from electronic annotation /// 0003779 // actin binding // inferred from electronic annotation /// 0005516 // calmodulin binding // inferred from electronic annotation /// 0005524 // ATP binding // inferred from electronic annotation	---	18861	0.011529
1416897_at	1332.99	4316.84	P	P	3.23845	0.000244141	11	11	NM_030253	poly (ADP-ribose) polymerase family, member 9	Parp9	---	0005634 // nucleus // inferred from electronic annotation	0003950 // NAD+ ADP-ribosyltransferase activity // inferred from electronic annotation /// 0016740 // transferase activity // inferred from electronic annotation	---	22108	0.000298053
1437176_at	679.035	2197.28	P	P	3.23589	0.000244141	11	11	AV277444	expressed sequence AI451557	AI451557	---	---	---	---	22107	0.000298067
1434927_at	188.57	609.192	P	P	3.23059	0.000244141	11	11	BM124741	heat shock protein family, member 7 (cardiovascular)	Hspb7	0006950 // response to stress // inferred from direct assay /// 0006950 // response to stress // inferred from electronic annotation	0005856 // cytoskeleton // traceable author statement	---	---	22106	0.00029808
1447927_at	1566.88	5053.7	P	P	3.22534	0.000244141	11	11	BG092512	predicted gene, EG634650 /// macrophage activation 2 like LOC626578 /// macrophage activation 2 like	EG634650 /// LOC626578 /// Mpa2l	0006955 // immune response // inferred from electronic annotation	---	0003924 // GTPase activity // inferred from electronic annotation /// 0005525 // GTP binding // inferred from electronic annotation	---	22105	0.000298094
1418265_s_at	276.088	889.784	P	P	3.22283	0.000244141	11	11	NM_008391	interferon regulatory factor 2	Irf2	0006350 // transcription // inferred from electronic annotation /// 0006355 // regulation of transcription, DNA-dependent // inferred from electronic annotation	0005634 // nucleus // inferred from electronic annotation	0003677 // DNA binding // inferred from electronic annotation /// 0003700 // transcription factor activity // inferred from electronic annotation	Apoptosis // GenMAPP	22104	0.000298107
1422006_at	479.295	1544.45	P	P	3.22233	0.000244141	11	11	BE911144	eukaryotic translation initiation factor 2-alpha kinase 2	Eif2ak2	0006412 // translation // inferred from direct assay /// 0006468 // protein amino acid phosphorylation // inferred from direct assay /// 0006468 // protein amino acid phosphorylation // inferred from electronic annotation /// 0006926 // virus-infected cell apoptosis // inferred from direct assay /// 0009615 // response to virus // inferred from electronic annotation /// 0030968 // endoplasmic ret…	0005622 // intracellular // inferred from electronic annotation	0000166 // nucleotide binding // inferred from electronic annotation /// 0003723 // RNA binding // inferred from electronic annotation /// 0003725 // double-stranded RNA binding // inferred from electronic annotation /// 0004672 // protein kinase activity // inferred from direct assay /// 0004672 // protein kinase activity // inferred from electronic annotation /// 0004674 // protein serine/threo…	mRNA_processing_binding_Reactome // GenMAPP /// Translation_Factors // GenMAPP	22103	0.000298121
1449424_at	29.1266	93.4469	A	P	3.20831	0.0107422	11	11	NM_013738	pleckstrin 2	Plek2	0007242 // intracellular signaling cascade // inferred from electronic annotation	0005737 // cytoplasm // inferred from electronic annotation /// 0005856 // cytoskeleton // inferred from electronic annotation /// 0016020 // membrane // inferred from electronic annotation /// 0042995 // cell projection // inferred from electronic annotation	---	---	19658	0.0147488
1440849_at	35.9604	115.126	M	P	3.20145	0.0141602	11	11	AV327187	---	---	---	---	---	---	20476	0.018665
1418674_at	416.925	1332.85	P	P	3.19685	0.000244141	11	11	AB015978	oncostatin M receptor	Osmr	0007166 // cell surface receptor linked signal transduction // traceable author statement	0005887 // integral to plasma membrane // traceable author statement /// 0016020 // membrane // inferred from electronic annotation /// 0016021 // integral to membrane // inferred from electronic annotation	0004872 // receptor activity // inferred from electronic annotation /// 0004896 // hematopoietin/interferon-class (D200-domain) cytokine receptor activity // inferred from electronic annotation /// 0004924 // oncostatin-M receptor activity // inferred from direct assay	---	22102	0.000298134
1441352_at	125.4	400.45	P	P	3.19338	0.000244141	11	11	BB667558	RIKEN cDNA 9430034N14 gene	9430034N14Rik	---	---	---	---	22101	0.000298148
1427511_at	340.517	1086.34	P	P	3.19026	0.0012207	11	11	AA170322	---	---	---	---	---	---	12068	0.00273009
1440197_at	21.18	67.5609	A	P	3.18985	0.000732422	11	11	AV273134	cDNA sequence BC032203	BC032203	---	---	---	---	9934	0.00198994
1419272_at	730.736	2323.91	P	P	3.18023	0.000732422	11	11	BC005591	myeloid differentiation primary response gene 88	Myd88	0002238 // response to molecule of fungal origin // inferred from mutant phenotype /// 0002755 // MyD88-dependent toll-like receptor signaling pathway // inferred from genetic interaction /// 0002755 // MyD88-dependent toll-like receptor signaling pathway // inferred from mutant phenotype /// 0006954 // inflammatory response // inferred from electronic annotation /// 0006955 // immune response //…	0005737 // cytoplasm // traceable author statement /// 0005737 // cytoplasm // inferred from electronic annotation /// 0031224 // intrinsic to membrane // inferred from electronic annotation	0004871 // signal transducer activity // inferred from electronic annotation /// 0004888 // transmembrane receptor activity // inferred from electronic annotation /// 0005121 // Toll binding // inferred from electronic annotation /// 0005515 // protein binding // inferred from physical interaction /// 0005515 // protein binding // inferred from electronic annotation	---	9932	0.00199034
1450495_a_at	81.508	258.424	P	P	3.17053	0.000244141	11	11	AF039026	killer cell lectin-like receptor subfamily K, member 1	Klrk1	0002223 // stimulatory C-type lectin receptor signaling pathway // inferred from mutant phenotype /// 0030101 // natural killer cell activation // inferred from mutant phenotype /// 0030101 // natural killer cell activation // inferred from physical interaction /// 0032729 // positive regulation of interferon-gamma production // inferred from direct assay /// 0045429 // positive regulation of nit…	0009897 // external side of plasma membrane // inferred from direct assay /// 0016020 // membrane // inferred from electronic annotation /// 0016021 // integral to membrane // inferred from electronic annotation	0004872 // receptor activity // inferred from electronic annotation /// 0005488 // binding // inferred from electronic annotation /// 0005515 // protein binding // inferred from physical interaction /// 0005515 // protein binding // traceable author statement /// 0005529 // sugar binding // inferred from electronic annotation /// 0032394 // MHC class Ib receptor activity // inferred from mutant p…	---	22100	0.000298161
1458493_a_at	26.5995	84.2939	A	P	3.16901	0.0302734	11	11	BE982367	RIKEN cDNA 2410089E03 gene	2410089E03Rik	---	0016020 // membrane // inferred from electronic annotation /// 0016021 // integral to membrane // inferred from electronic annotation	---	---	22837	0.0357787
1418825_at	3445.74	10881.3	P	P	3.15791	0.000244141	11	11	NM_008326	immunity-related GTPase family M member 1	Irgm1	0006914 // autophagy // inferred from electronic annotation /// 0006952 // defense response // inferred from mutant phenotype /// 0006955 // immune response // inferred from electronic annotation /// 0045087 // innate immune response // inferred from electronic annotation	0000139 // Golgi membrane // inferred from electronic annotation /// 0005783 // endoplasmic reticulum // traceable author statement /// 0005794 // Golgi apparatus // inferred from electronic annotation /// 0005886 // plasma membrane // inferred from electronic annotation /// 0016020 // membrane // inferred from electronic annotation /// 0031410 // cytoplasmic vesicle // inferred from electronic a…	0000166 // nucleotide binding // inferred from electronic annotation /// 0005525 // GTP binding // inferred from electronic annotation /// 0016787 // hydrolase activity // inferred from electronic annotation	---	22099	0.000298175
1445701_at	30.3921	95.8763	P	P	3.15465	0.00195313	11	11	BB560322	ATPase, Ca++ transporting, plasma membrane 4	Atp2b4	0006810 // transport // inferred from electronic annotation /// 0006811 // ion transport // inferred from electronic annotation /// 0006812 // cation transport // inferred from electronic annotation /// 0006816 // calcium ion transport // traceable author statement /// 0006816 // calcium ion transport // inferred from electronic annotation /// 0008152 // metabolic process // inferred from electro…	0005887 // integral to plasma membrane // traceable author statement /// 0016020 // membrane // inferred from electronic annotation /// 0016021 // integral to membrane // inferred from electronic annotation	0000166 // nucleotide binding // inferred from electronic annotation /// 0003824 // catalytic activity // inferred from electronic annotation /// 0005388 // calcium-transporting ATPase activity // inferred from electronic annotation /// 0005509 // calcium ion binding // inferred from electronic annotation /// 0005524 // ATP binding // inferred from electronic annotation /// 0015085 // calcium ion…	---	14294	0.00368791
1448914_a_at	247.075	779.249	P	P	3.1539	0.00195313	11	11	BM233698	colony stimulating factor 1 (macrophage)	Csf1	0001954 // positive regulation of cell-matrix adhesion // inferred from genetic interaction /// 0008284 // positive regulation of cell proliferation // not recorded /// 0030278 // regulation of ossification // inferred from mutant phenotype /// 0030335 // positive regulation of cell migration // inferred from genetic interaction /// 0040018 // positive regulation of multicellular organism growth …	0005576 // extracellular region // inferred from electronic annotation /// 0005615 // extracellular space // inferred from electronic annotation /// 0005886 // plasma membrane // inferred from electronic annotation /// 0016020 // membrane // inferred from electronic annotation /// 0016021 // integral to membrane // inferred from electronic annotation	0005125 // cytokine activity // not recorded /// 0005125 // cytokine activity // inferred from electronic annotation /// 0005515 // protein binding // inferred from physical interaction /// 0008083 // growth factor activity // inferred from electronic annotation	---	14293	0.00368817
1440154_at	13.281	41.814	A	P	3.14841	0.00415039	11	11	BB333077	---	---	---	---	---	---	16902	0.00662756
1421864_at	16.0773	50.591	A	P	3.14674	0.0185547	11	11	AK006528	diazepam binding inhibitor-like 5	Dbil5	0006810 // transport // inferred from electronic annotation	0005737 // cytoplasm // inferred from electronic annotation	0000062 // acyl-CoA binding // inferred from electronic annotation /// 0005488 // binding // inferred from electronic annotation /// 0008289 // lipid binding // inferred from electronic annotation	---	21245	0.0235722
1448162_at	216.687	681.634	P	P	3.1457	0.000244141	11	11	BB250384	vascular cell adhesion molecule 1	Vcam1	0007155 // cell adhesion // inferred from direct assay /// 0007155 // cell adhesion // inferred from electronic annotation /// 0007157 // heterophilic cell adhesion // inferred from mutant phenotype /// 0007159 // leukocyte adhesion // inferred from mutant phenotype /// 0016337 // cell-cell adhesion // inferred from electronic annotation /// 0044419 // interspecies interaction between organisms /…	0005886 // plasma membrane // inferred from electronic annotation /// 0016020 // membrane // inferred from electronic annotation /// 0016021 // integral to membrane // inferred from electronic annotation /// 0031225 // anchored to membrane // inferred from electronic annotation	0005515 // protein binding // inferred from electronic annotation	---	22098	0.000298188
1431213_a_at	392.463	1233.21	P	P	3.14224	0.000244141	11	11	BG297038	hypothetical gene LOC433762	LOC433762	0015074 // DNA integration // inferred from electronic annotation	0019028 // viral capsid // inferred from electronic annotation	0003676 // nucleic acid binding // inferred from electronic annotation /// 0003677 // DNA binding // inferred from electronic annotation /// 0004523 // ribonuclease H activity // inferred from electronic annotation /// 0005198 // structural molecule activity // inferred from electronic annotation	---	22097	0.000298202
1432884_at	12.364	38.8145	A	P	3.13933	0.0239258	11	11	AK008065	RIKEN cDNA 2010003H20 gene	2010003H20Rik	---	---	---	---	22074	0.0292542
1431095_a_at	326.721	1025.28	P	P	3.1381	0.000732422	11	11	AI639807	hect domain and RLD 5	Herc5	0006464 // protein modification process // inferred from electronic annotation /// 0016567 // protein ubiquitination // not recorded	0005622 // intracellular // inferred from electronic annotation /// 0005737 // cytoplasm // not recorded	0004842 // ubiquitin-protein ligase activity // not recorded /// 0004842 // ubiquitin-protein ligase activity // inferred from electronic annotation /// 0030332 // cyclin binding // not recorded	---	9931	0.00199054
1426903_at	1146.82	3595.4	P	P	3.13511	0.000244141	11	11	BC022140	fibronectin type III domain containing 3a	Fndc3a	0007286 // spermatid development // inferred from mutant phenotype /// 0009566 // fertilization // inferred from mutant phenotype /// 0016337 // cell-cell adhesion // inferred from mutant phenotype /// 0060009 // Sertoli cell development // inferred from mutant phenotype	0001669 // acrosome // inferred from direct assay /// 0005829 // cytosol // inferred from direct assay /// 0012506 // vesicle membrane // inferred from direct assay /// 0031410 // cytoplasmic vesicle // inferred from direct assay /// 0042598 // vesicular fraction // inferred from direct assay	---	---	22096	0.000298215
1429184_at	1226.86	3835.55	P	P	3.12632	0.000244141	11	11	BM243571	predicted gene, 100042856 /// GTPase, very large interferon inducible 1	100042856 /// Gvin1	---	0005634 // nucleus // inferred from electronic annotation /// 0005737 // cytoplasm // inferred from electronic annotation	0000166 // nucleotide binding // inferred from electronic annotation /// 0005525 // GTP binding // inferred from electronic annotation	---	22095	0.000298229
1460415_a_at	243.097	759.438	P	P	3.12401	0.000244141	11	11	AI385482	CD40 antigen	Cd40	0002768 // immune response-regulating cell surface receptor signaling pathway // inferred from direct assay /// 0006915 // apoptosis // inferred from electronic annotation /// 0006955 // immune response // inferred from electronic annotation /// 0007165 // signal transduction // inferred from electronic annotation /// 0030890 // positive regulation of B cell proliferation // inferred from direct …	0005576 // extracellular region // inferred from electronic annotation /// 0009897 // external side of plasma membrane // inferred from direct assay /// 0016020 // membrane // inferred from electronic annotation /// 0016021 // integral to membrane // inferred from electronic annotation /// 0043231 // intracellular membrane-bounded organelle // inferred from direct assay	0004872 // receptor activity // inferred from electronic annotation /// 0004888 // transmembrane receptor activity // inferred from electronic annotation /// 0005515 // protein binding // inferred from physical interaction	Apoptosis_KEGG // GenMAPP /// Inflammatory_Response_Pathway // GenMAPP	22094	0.000298242
1417292_at	2256.08	7045.54	P	P	3.12292	0.000244141	11	11	NM_008330	interferon gamma inducible protein 47	Ifi47	0006952 // defense response // inferred from mutant phenotype	0005783 // endoplasmic reticulum // traceable author statement	---	GPCRDB_Other // GenMAPP	22093	0.000298256
1442339_at	21.3092	66.5168	A	P	3.1215	0.0239258	11	11	BB667930	stefin A2 like 1	Stfa2l1	---	0005622 // intracellular // inferred from electronic annotation	0004866 // endopeptidase inhibitor activity // inferred from electronic annotation /// 0004869 // cysteine protease inhibitor activity // inferred from electronic annotation	---	22073	0.0292555
1449567_at	10.0708	31.4221	A	P	3.12011	0.000244141	11	11	NM_031379	transketolase-like 1	Tktl1	0008152 // metabolic process // inferred from electronic annotation	0005634 // nucleus // inferred from electronic annotation /// 0005737 // cytoplasm // inferred from electronic annotation	0003824 // catalytic activity // inferred from electronic annotation /// 0004802 // transketolase activity // inferred from electronic annotation /// 0005509 // calcium ion binding // inferred from electronic annotation /// 0016740 // transferase activity // inferred from electronic annotation /// 0046872 // metal ion binding // inferred from electronic annotation	---	22092	0.000298269
1450633_at	161.708	504.28	P	P	3.11846	0.000244141	11	11	NM_020036	calmodulin 4	Calm4	---	0005625 // soluble fraction // inferred from direct assay /// 0005626 // insoluble fraction // inferred from direct assay	0005509 // calcium ion binding // inferred from direct assay /// 0005509 // calcium ion binding // inferred from electronic annotation	---	22091	0.000298283
1419100_at	141.821	442.011	P	P	3.11669	0.00292969	11	11	NM_009252	serine (or cysteine) peptidase inhibitor, clade A, member 3N	Serpina3n	0006953 // acute-phase response // inferred from electronic annotation	0005576 // extracellular region // inferred from electronic annotation	0004866 // endopeptidase inhibitor activity // inferred from electronic annotation /// 0004867 // serine-type endopeptidase inhibitor activity // inferred from electronic annotation	---	15653	0.00505158
1431909_at	98.3012	305.752	P	P	3.11035	0.000732422	11	11	AK013726	zinc finger CCCH type, antiviral 1	Zc3hav1	0009615 // response to virus // not recorded /// 0009615 // response to virus // inferred from electronic annotation	0005634 // nucleus // inferred from electronic annotation /// 0005737 // cytoplasm // inferred from electronic annotation	0003676 // nucleic acid binding // inferred from electronic annotation /// 0003723 // RNA binding // inferred from electronic annotation /// 0003950 // NAD+ ADP-ribosyltransferase activity // inferred from electronic annotation /// 0008270 // zinc ion binding // inferred from electronic annotation /// 0046872 // metal ion binding // inferred from electronic annotation	---	9930	0.00199074
1452013_at	39.1754	121.661	P	P	3.10555	0.00195313	11	11	AF156549	ATPase, class V, type 10A	Atp10a	0006810 // transport // inferred from electronic annotation /// 0015914 // phospholipid transport // inferred from electronic annotation	0016020 // membrane // inferred from electronic annotation /// 0016021 // integral to membrane // inferred from electronic annotation	0000166 // nucleotide binding // inferred from electronic annotation /// 0000287 // magnesium ion binding // inferred from electronic annotation /// 0004012 // phospholipid-translocating ATPase activity // inferred from electronic annotation /// 0005524 // ATP binding // inferred from electronic annotation /// 0015662 // ATPase activity, coupled to transmembrane movement of ions, phosphorylative …	---	14292	0.00368843
1455637_x_at	70.0857	217.481	P	P	3.10308	0.00195313	11	11	BB465277	predicted gene, EG245305	EG245305	---	---	---	---	14291	0.00368868
1452973_at	568.392	1762.84	P	P	3.10145	0.000244141	11	11	AK013741	protein phosphatase 1K (PP2C domain containing)	Ppm1k	0006470 // protein amino acid dephosphorylation // inferred from electronic annotation	0005739 // mitochondrion // inferred from electronic annotation /// 0005759 // mitochondrial matrix // inferred from electronic annotation /// 0008287 // protein serine/threonine phosphatase complex // inferred from electronic annotation	0000287 // magnesium ion binding // inferred from electronic annotation /// 0003824 // catalytic activity // inferred from electronic annotation /// 0004721 // phosphoprotein phosphatase activity // inferred from electronic annotation /// 0004722 // protein serine/threonine phosphatase activity // inferred from electronic annotation /// 0016787 // hydrolase activity // inferred from electronic an…	---	22067	0.000298607
1445746_at	10.7196	33.1888	A	P	3.09608	0.0375977	11	11	BB118894	---	---	---	---	---	---	23496	0.0431887
1425638_at	118.987	368.18	P	P	3.0943	0.000244141	11	11	BC027165	centaurin, alpha 2	Centa2	0007507 // heart development // non-traceable author statement /// 0007507 // heart development // inferred from electronic annotation /// 0032312 // regulation of ARF GTPase activity // inferred from electronic annotation /// 0048017 // inositol lipid-mediated signaling // not recorded	0005737 // cytoplasm // inferred from electronic annotation /// 0005737 // cytoplasm // inferred from sequence or structural similarity /// 0005740 // mitochondrial envelope // inferred from sequence or structural similarity /// 0005886 // plasma membrane // not recorded /// 0005886 // plasma membrane // inferred from electronic annotation /// 0005886 // plasma membrane // inferred from sequence …	0005096 // GTPase activator activity // inferred from electronic annotation /// 0005546 // phosphatidylinositol-4,5-bisphosphate binding // inferred from sequence or structural similarity /// 0005547 // phosphatidylinositol-3,4,5-triphosphate binding // not recorded /// 0005547 // phosphatidylinositol-3,4,5-triphosphate binding // inferred from electronic annotation /// 0005547 // phosphatidylino…	---	21968	0.000299953
1419481_at	66.27	205.058	A	P	3.09428	0.0107422	11	11	M36005	selectin, lymphocyte	Sell	0007155 // cell adhesion // inferred from electronic annotation /// 0033198 // response to ATP // inferred from direct assay	0005886 // plasma membrane // inferred from direct assay /// 0009897 // external side of plasma membrane // inferred from direct assay /// 0016020 // membrane // inferred from electronic annotation /// 0016021 // integral to membrane // inferred from electronic annotation	0005488 // binding // inferred from electronic annotation /// 0005515 // protein binding // inferred from physical interaction /// 0005515 // protein binding // inferred from electronic annotation /// 0005529 // sugar binding // inferred from electronic annotation	---	19657	0.0147496
1420313_x_at	9.52051	29.4391	A	P	3.09218	0.0302734	11	11	BG086638	---	---	---	---	---	---	22836	0.0357803
1457003_at	15.908	49.1066	A	P	3.08691	0.0302734	11	11	AW490526	glutamate receptor, ionotropic, NMDA2B (epsilon 2)	Grin2b	0001662 // behavioral fear response // inferred from mutant phenotype /// 0001701 // in utero embryonic development // inferred from mutant phenotype /// 0001964 // startle response // inferred from genetic interaction /// 0001964 // startle response // inferred from mutant phenotype /// 0001967 // suckling behavior // inferred from mutant phenotype /// 0006810 // transport // inferred from elect…	0005624 // membrane fraction // inferred from direct assay /// 0005886 // plasma membrane // inferred from electronic annotation /// 0008021 // synaptic vesicle // inferred from direct assay /// 0014069 // postsynaptic density // inferred from direct assay /// 0016020 // membrane // inferred from electronic annotation /// 0016021 // integral to membrane // inferred from electronic annotation /// …	0000287 // magnesium ion binding // inferred from electronic annotation /// 0004872 // receptor activity // inferred from electronic annotation /// 0004970 // ionotropic glutamate receptor activity // inferred from electronic annotation /// 0004972 // N-methyl-D-aspartate selective glutamate receptor activity // inferred from genetic interaction /// 0004972 // N-methyl-D-aspartate selective gluta…	---	22835	0.0357819
1444288_at	155.313	479.171	P	P	3.0852	0.000732422	11	11	BB501129	polyribonucleotide nucleotidyltransferase 1	Pnpt1	0006396 // RNA processing // inferred from electronic annotation /// 0006402 // mRNA catabolic process // inferred from electronic annotation	0005739 // mitochondrion // inferred from electronic annotation /// 0005758 // mitochondrial intermembrane space // inferred from direct assay	0000175 // 3'-5'-exoribonuclease activity // inferred from electronic annotation /// 0003723 // RNA binding // inferred from electronic annotation /// 0004654 // polyribonucleotide nucleotidyltransferase activity // inferred from electronic annotation /// 0016740 // transferase activity // inferred from electronic annotation /// 0016779 // nucleotidyltransferase activity // inferred from electron…	---	9928	0.00199114
1440029_at	19.3195	59.3727	A	P	3.0732	0.00585938	11	11	BB379120	ST8 alpha-N-acetyl-neuraminide alpha-2,8-sialyltransferase 3	St8sia3	0006486 // protein amino acid glycosylation // inferred from electronic annotation	0000139 // Golgi membrane // inferred from electronic annotation /// 0005794 // Golgi apparatus // inferred from electronic annotation /// 0016020 // membrane // inferred from electronic annotation /// 0016021 // integral to membrane // inferred from electronic annotation /// 0030173 // integral to Golgi membrane // inferred from electronic annotation	0003828 // alpha-N-acetylneuraminate alpha-2,8-sialyltransferase activity // inferred from direct assay /// 0008373 // sialyltransferase activity // inferred from electronic annotation /// 0016740 // transferase activity // inferred from electronic annotation /// 0016757 // transferase activity, transferring glycosyl groups // inferred from electronic annotation	---	17986	0.00879265
1438157_s_at	2663.18	8173.34	P	P	3.06901	0.000244141	11	11	BB096843	nuclear factor of kappa light polypeptide gene enhancer in B-cells inhibitor, alpha	Nfkbia	0000060 // protein import into nucleus, translocation // inferred from direct assay /// 0031663 // lipopolysaccharide-mediated signaling pathway // inferred from direct assay /// 0032495 // response to muramyl dipeptide // inferred from direct assay /// 0032496 // response to lipopolysaccharide // inferred from direct assay /// 0042127 // regulation of cell proliferation // inferred from direct a…	0005634 // nucleus // inferred from direct assay /// 0005634 // nucleus // inferred from electronic annotation /// 0005737 // cytoplasm // inferred from direct assay /// 0005737 // cytoplasm // inferred from electronic annotation /// 0005829 // cytosol // inferred from direct assay	0005515 // protein binding // inferred from physical interaction /// 0008139 // nuclear localization sequence binding // inferred from electronic annotation /// 0031625 // ubiquitin protein ligase binding // inferred from electronic annotation /// 0042802 // identical protein binding // inferred from electronic annotation /// 0051059 // NF-kappaB binding // inferred from electronic annotation	Apoptosis // GenMAPP /// Apoptosis_GenMAPP // GenMAPP /// Apoptosis_KEGG // GenMAPP	21869	0.000301311
1452653_at	353.562	1084.59	P	P	3.06759	0.000732422	11	11	AK018760	solute carrier family 25 (mitochondrial carrier, glutamate), member 22	Slc25a22	0006810 // transport // inferred from electronic annotation /// 0015813 // L-glutamate transport // inferred from electronic annotation /// 0015813 // L-glutamate transport // inferred from sequence or structural similarity	0005739 // mitochondrion // inferred from direct assay /// 0005739 // mitochondrion // inferred from electronic annotation /// 0005743 // mitochondrial inner membrane // inferred from electronic annotation /// 0005743 // mitochondrial inner membrane // inferred from sequence or structural similarity /// 0016020 // membrane // inferred from electronic annotation /// 0016021 // integral to membrane…	0005215 // transporter activity // inferred from electronic annotation /// 0005313 // L-glutamate transmembrane transporter activity // inferred from electronic annotation /// 0005313 // L-glutamate transmembrane transporter activity // inferred from sequence or structural similarity /// 0005488 // binding // inferred from electronic annotation /// 0005515 // protein binding // inferred from elec…	---	9927	0.00199134
1428027_at	33.9195	104.006	A	P	3.06627	0.0012207	11	11	AY096003	---	---	---	---	---	---	12066	0.00273054
1435906_x_at	3640.19	11138.4	P	P	3.05985	0.000244141	11	11	BE197524	guanylate binding protein 2	Gbp2	0006955 // immune response // inferred from electronic annotation	0005886 // plasma membrane // inferred from electronic annotation /// 0016020 // membrane // inferred from electronic annotation	0000166 // nucleotide binding // inferred from electronic annotation /// 0003924 // GTPase activity // inferred from sequence or structural similarity /// 0003924 // GTPase activity // inferred from electronic annotation /// 0005525 // GTP binding // inferred from electronic annotation	---	21770	0.000302681
1449399_a_at	150.886	460.542	P	P	3.05224	0.000732422	11	11	BC011437	interleukin 1 beta	Il1b	0001525 // angiogenesis // inferred from electronic annotation /// 0001660 // fever // inferred from electronic annotation /// 0006954 // inflammatory response // inferred from electronic annotation /// 0006955 // immune response // inferred from electronic annotation /// 0007204 // elevation of cytosolic calcium ion concentration // inferred from electronic annotation /// 0008283 // cell prolife…	0005576 // extracellular region // inferred from direct assay /// 0005576 // extracellular region // inferred from electronic annotation /// 0005615 // extracellular space // inferred from direct assay /// 0005615 // extracellular space // inferred from electronic annotation /// 0031982 // vesicle // inferred from direct assay	0005125 // cytokine activity // inferred from direct assay /// 0005125 // cytokine activity // inferred from electronic annotation /// 0005149 // interleukin-1 receptor binding // inferred from electronic annotation /// 0005515 // protein binding // inferred from electronic annotation /// 0008083 // growth factor activity // inferred from electronic annotation	Inflammatory_Response_Pathway // GenMAPP /// Smooth_muscle_contraction // GenMAPP	9926	0.00199154
1435084_at	110.216	335.191	P	P	3.04122	0.000732422	11	11	BB200607	RIKEN cDNA C730049O14 gene	C730049O14Rik	---	---	---	---	9924	0.00199195
1457809_at	53.2837	162.044	P	P	3.04115	0.000244141	11	11	BM115172	predicted gene, EG330129 /// K(lysine) acetyltransferase 2B	EG330129 /// Kat2b	0006350 // transcription // inferred from electronic annotation /// 0006355 // regulation of transcription, DNA-dependent // traceable author statement /// 0006355 // regulation of transcription, DNA-dependent // inferred from electronic annotation /// 0006473 // protein amino acid acetylation // traceable author statement /// 0007049 // cell cycle // inferred from electronic annotation /// 00081…	0000123 // histone acetyltransferase complex // inferred from direct assay /// 0000776 // kinetochore // inferred from direct assay /// 0005634 // nucleus // inferred from direct assay /// 0005634 // nucleus // inferred from electronic annotation	0003713 // transcription coactivator activity // inferred from direct assay /// 0004402 // histone acetyltransferase activity // inferred from direct assay /// 0004402 // histone acetyltransferase activity // inferred from electronic annotation /// 0004406 // H3/H4 histone acetyltransferase activity // inferred from direct assay /// 0005515 // protein binding // inferred from physical interaction…	---	21671	0.000304064
1453202_at	265.298	805.505	P	P	3.03623	0.000244141	11	11	AV285272	RIKEN cDNA E330016A19 gene	E330016A19Rik	---	---	---	---	21572	0.000305459
1442756_at	20.938	63.5419	A	P	3.03477	0.00292969	11	11	BB731013	---	---	---	---	---	---	15652	0.0050519
1442513_at	94.7445	286.826	P	P	3.02736	0.0107422	11	11	AU041573	cDNA sequence BC016423	BC016423	---	---	---	---	19656	0.0147503
1458368_at	30.4959	92.1661	P	P	3.02225	0.00585938	11	11	BG794681	myosin, heavy polypeptide 4, skeletal muscle	Myh4	0006941 // striated muscle contraction // inferred from electronic annotation	0005737 // cytoplasm // inferred from electronic annotation /// 0005863 // striated muscle thick filament // inferred from electronic annotation /// 0016459 // myosin complex // inferred from electronic annotation	0000166 // nucleotide binding // inferred from electronic annotation /// 0003774 // motor activity // inferred from electronic annotation /// 0003779 // actin binding // inferred from electronic annotation /// 0005515 // protein binding // inferred from electronic annotation /// 0005516 // calmodulin binding // inferred from electronic annotation /// 0005524 // ATP binding // inferred from electr…	Striated_muscle_contraction // GenMAPP	17984	0.00879363
1417483_at	683.356	2062.92	P	P	3.01881	0.000244141	11	11	AB026551	nuclear factor of kappa light polypeptide gene enhancer in B-cells inhibitor, zeta	Nfkbiz	0006350 // transcription // inferred from electronic annotation /// 0006355 // regulation of transcription, DNA-dependent // inferred from electronic annotation /// 0006954 // inflammatory response // inferred from direct assay	0005634 // nucleus // inferred from direct assay /// 0005634 // nucleus // inferred from electronic annotation	---	---	21473	0.000306867
1424733_at	68.9937	208.155	P	P	3.01702	0.00195313	11	11	AF177211	purinergic receptor P2Y, G-protein coupled, 14	P2ry14	0006955 // immune response // inferred from electronic annotation /// 0007165 // signal transduction // inferred from electronic annotation /// 0007186 // G-protein coupled receptor protein signaling pathway // inferred from electronic annotation	0005886 // plasma membrane // inferred from electronic annotation /// 0016020 // membrane // inferred from electronic annotation /// 0016021 // integral to membrane // inferred from electronic annotation	0001584 // rhodopsin-like receptor activity // inferred from electronic annotation /// 0004871 // signal transducer activity // inferred from electronic annotation /// 0004872 // receptor activity // inferred from electronic annotation /// 0004930 // G-protein coupled receptor activity // inferred from electronic annotation /// 0045028 // purinergic nucleotide receptor activity, G-protein coupled…	GPCRDB_Class_A_Rhodopsin-like // GenMAPP	14290	0.00368894
1438856_x_at	121.293	365.615	P	P	3.01431	0.0012207	11	11	BB230853	serine (or cysteine) peptidase inhibitor, clade B, member 5	Serpinb5	---	0005576 // extracellular region // inferred from electronic annotation	0004867 // serine-type endopeptidase inhibitor activity // inferred from electronic annotation	---	12065	0.00273077
1436032_at	225.771	678.802	P	P	3.0066	0.000244141	11	11	BB201888	---	---	---	---	---	---	21374	0.000308289
1435585_at	19.601	58.8818	A	P	3.00402	0.0107422	11	11	BB378019	transcription elongation factor A (SII)-like 7	RP23-105O4.2	---	---	0003746 // translation elongation factor activity // inferred from electronic annotation	---	19655	0.0147511
1418424_at	169.119	507.803	P	P	3.00263	0.000244141	11	11	NM_009398	tumor necrosis factor alpha induced protein 6	Tnfaip6	0007155 // cell adhesion // inferred from electronic annotation	---	0005488 // binding // inferred from electronic annotation /// 0005515 // protein binding // inferred from electronic annotation /// 0005540 // hyaluronic acid binding // inferred from electronic annotation	---	21309	0.000309229
1449363_at	398.972	1195.98	P	P	2.99766	0.000244141	11	11	BC019946	activating transcription factor 3	Atf3	0006094 // gluconeogenesis // inferred from direct assay /// 0006350 // transcription // inferred from electronic annotation /// 0006355 // regulation of transcription, DNA-dependent // inferred from direct assay /// 0006355 // regulation of transcription, DNA-dependent // inferred from electronic annotation	0005634 // nucleus // inferred from electronic annotation /// 0005667 // transcription factor complex // inferred by curator	0003677 // DNA binding // inferred from direct assay /// 0003677 // DNA binding // inferred from electronic annotation /// 0003700 // transcription factor activity // inferred from electronic annotation /// 0016564 // transcription repressor activity // inferred from direct assay /// 0043565 // sequence-specific DNA binding // inferred from electronic annotation /// 0046983 // protein dimerizatio…	Smooth_muscle_contraction // GenMAPP	21308	0.000309244
1444121_at	15.6117	46.7444	A	P	2.99418	0.0141602	11	11	AW494884	---	---	---	---	---	---	20475	0.0186659
1425838_at	32.5018	97.2401	A	P	2.99184	0.0185547	11	11	BC021814	ATPase, class II, type 9A	Atp9a	0006810 // transport // inferred from electronic annotation /// 0006812 // cation transport // inferred from electronic annotation /// 0008152 // metabolic process // inferred from electronic annotation /// 0015914 // phospholipid transport // inferred from electronic annotation	0016020 // membrane // inferred from electronic annotation /// 0016021 // integral to membrane // inferred from electronic annotation	0000166 // nucleotide binding // inferred from electronic annotation /// 0000287 // magnesium ion binding // inferred from electronic annotation /// 0003824 // catalytic activity // inferred from electronic annotation /// 0004012 // phospholipid-translocating ATPase activity // inferred from electronic annotation /// 0005524 // ATP binding // inferred from electronic annotation /// 0015662 // ATP…	---	21244	0.0235733
1425663_at	92.0838	275.347	A	P	2.99018	0.000244141	11	11	M57525	interleukin 1 receptor antagonist	Il1rn	0006629 // lipid metabolic process // inferred from mutant phenotype /// 0006954 // inflammatory response // inferred from electronic annotation /// 0006955 // immune response // inferred from electronic annotation /// 0030073 // insulin secretion // inferred from mutant phenotype	0005576 // extracellular region // inferred from direct assay /// 0005576 // extracellular region // inferred from electronic annotation /// 0005737 // cytoplasm // inferred from electronic annotation /// 0031982 // vesicle // inferred from direct assay	0004872 // receptor activity // inferred from electronic annotation /// 0005149 // interleukin-1 receptor binding // inferred from electronic annotation /// 0005152 // interleukin-1 receptor antagonist activity // inferred from electronic annotation	---	21306	0.000309273
1442025_a_at	24.4706	73.1034	A	P	2.98739	0.0107422	11	11	AI467657	---	---	---	---	---	---	19654	0.0147518
1436562_at	1169.26	3490.84	P	P	2.98551	0.000732422	11	11	BG063981	DEAD (Asp-Glu-Ala-Asp) box polypeptide 58	Ddx58	0006955 // immune response // inferred from electronic annotation /// 0009615 // response to virus // inferred from electronic annotation /// 0042981 // regulation of apoptosis // inferred from electronic annotation /// 0045087 // innate immune response // inferred from electronic annotation	0005622 // intracellular // inferred from electronic annotation /// 0005737 // cytoplasm // inferred from electronic annotation	0000166 // nucleotide binding // inferred from electronic annotation /// 0003676 // nucleic acid binding // inferred from electronic annotation /// 0003723 // RNA binding // inferred from electronic annotation /// 0004386 // helicase activity // inferred from electronic annotation /// 0005515 // protein binding // inferred from electronic annotation /// 0005524 // ATP binding // inferred from ele…	---	9923	0.00199215
1417141_at	7365.47	21944.2	P	P	2.97933	0.000244141	11	11	NM_018738	interferon gamma induced GTPase	Igtp	---	0005829 // cytosol // inferred from direct assay	0003924 // GTPase activity // inferred from direct assay	---	21305	0.000309287
1448562_at	163.044	484.51	P	P	2.97165	0.000244141	11	11	NM_009477	uridine phosphorylase 1	Upp1	0006220 // pyrimidine nucleotide metabolic process // inferred from mutant phenotype /// 0009116 // nucleoside metabolic process // inferred from electronic annotation /// 0009166 // nucleotide catabolic process // inferred from electronic annotation /// 0046108 // uridine metabolic process // inferred from mutant phenotype	0005737 // cytoplasm // inferred from electronic annotation	0003824 // catalytic activity // inferred from electronic annotation /// 0004850 // uridine phosphorylase activity // inferred from direct assay /// 0004850 // uridine phosphorylase activity // inferred from electronic annotation /// 0016740 // transferase activity // inferred from electronic annotation /// 0016757 // transferase activity, transferring glycosyl groups // inferred from electronic …	---	21300	0.00030936
1451805_at	40.6714	120.839	P	P	2.9711	0.0302734	11	11	BI737352	pleckstrin homology domain interacting protein	Phip	0008286 // insulin receptor signaling pathway // inferred from direct assay	---	0005515 // protein binding // inferred from physical interaction	---	22834	0.0357834
1431596_at	13.1622	38.9703	A	P	2.96078	0.0375977	11	11	BB071014	---	---	---	---	---	---	23495	0.0431905
1450165_at	838.484	2480.59	P	P	2.95842	0.000244141	11	11	NM_011408	schlafen 2	Slfn2	0008285 // negative regulation of cell proliferation // inferred from direct assay	---	---	---	21299	0.000309374
1421854_at	236.127	698.331	P	P	2.95744	0.000244141	11	11	BF136544	fibrinogen-like protein 2	Fgl2	0007165 // signal transduction // inferred from electronic annotation /// 0019835 // cytolysis // inferred from electronic annotation	0005576 // extracellular region // inferred from electronic annotation	0005102 // receptor binding // inferred from electronic annotation	Blood_Clotting_Cascade // GenMAPP	21298	0.000309389
1425722_at	33.5394	98.7293	A	P	2.94368	0.0239258	11	11	BC020118	interferon-inducible GTPase-like	LOC435565	---	---	---	---	22072	0.0292569
1443715_at	15.5187	45.5743	A	P	2.93673	0.0375977	11	11	AW457420	RNA binding motif protein 24	Rbm24	0006412 // translation // inferred from electronic annotation /// 0016068 // type I hypersensitivity // inferred from electronic annotation /// 0042309 // homoiothermy // inferred from electronic annotation /// 0050826 // response to freezing // inferred from electronic annotation	0005622 // intracellular // inferred from electronic annotation /// 0005840 // ribosome // inferred from electronic annotation	0000166 // nucleotide binding // inferred from electronic annotation /// 0003676 // nucleic acid binding // inferred from electronic annotation /// 0003735 // structural constituent of ribosome // inferred from electronic annotation /// 0050825 // ice binding // inferred from electronic annotation	---	23494	0.0431924
1419604_at	572.798	1680.98	P	P	2.93468	0.000244141	11	11	NM_021394	Z-DNA binding protein 1	Zbp1	---	---	0003677 // DNA binding // inferred from electronic annotation /// 0003692 // left-handed Z-DNA binding // inferred from direct assay /// 0003723 // RNA binding // inferred from electronic annotation /// 0003726 // double-stranded RNA adenosine deaminase activity // inferred from electronic annotation	mRNA_processing_binding_Reactome // GenMAPP	21294	0.000309447
1421290_at	70.5725	207.034	P	P	2.93364	0.000244141	11	11	BG968304	heat shock protein family, member 7 (cardiovascular)	Hspb7	0006950 // response to stress // inferred from direct assay /// 0006950 // response to stress // inferred from electronic annotation	0005856 // cytoskeleton // traceable author statement	---	---	21293	0.000309462
1427053_at	69.7947	204.705	P	P	2.93296	0.00195313	11	11	BC026627	ABI gene family, member 3 (NESH) binding protein	Abi3bp	---	---	---	---	14289	0.0036892
1417244_a_at	882.843	2589.22	P	P	2.93282	0.000244141	11	11	NM_016850	interferon regulatory factor 7	Irf7	0006350 // transcription // inferred from electronic annotation /// 0006355 // regulation of transcription, DNA-dependent // inferred from electronic annotation /// 0009615 // response to virus // inferred from mutant phenotype /// 0009615 // response to virus // inferred from electronic annotation /// 0016064 // immunoglobulin mediated immune response // inferred from mutant phenotype /// 004535…	0005634 // nucleus // inferred from electronic annotation /// 0005737 // cytoplasm // inferred from electronic annotation	0003677 // DNA binding // inferred from electronic annotation /// 0003700 // transcription factor activity // inferred from electronic annotation /// 0005515 // protein binding // inferred from physical interaction	Apoptosis // GenMAPP	21291	0.000309491
1444598_at	316.717	926.379	P	P	2.92495	0.000244141	11	11	BB735884	---	---	---	---	---	---	21290	0.000309505
1421506_at	29.1793	85.1845	A	P	2.91935	0.0302734	11	11	BB132229	olfactory receptor 78	Olfr78	0007165 // signal transduction // inferred from electronic annotation /// 0007186 // G-protein coupled receptor protein signaling pathway // not recorded /// 0007186 // G-protein coupled receptor protein signaling pathway // inferred from electronic annotation /// 0007608 // sensory perception of smell // not recorded /// 0007608 // sensory perception of smell // inferred from sequence or structu…	0005886 // plasma membrane // inferred from electronic annotation /// 0005887 // integral to plasma membrane // inferred from sequence or structural similarity /// 0016020 // membrane // inferred from electronic annotation /// 0016021 // integral to membrane // not recorded /// 0016021 // integral to membrane // inferred from electronic annotation	0001584 // rhodopsin-like receptor activity // inferred from electronic annotation /// 0004871 // signal transducer activity // inferred from electronic annotation /// 0004872 // receptor activity // inferred from electronic annotation /// 0004930 // G-protein coupled receptor activity // inferred from electronic annotation /// 0004984 // olfactory receptor activity // not recorded /// 0004984 //…	---	22833	0.035785
1424775_at	2477.76	7232.27	P	P	2.91888	0.000244141	11	11	BC018470	2'-5' oligoadenylate synthetase 1A	Oas1a	0006955 // immune response // inferred from electronic annotation /// 0048525 // negative regulation of viral reproduction // inferred from direct assay	---	0001730 // 2'-5'-oligoadenylate synthetase activity // inferred from direct assay /// 0003723 // RNA binding // inferred from electronic annotation /// 0003725 // double-stranded RNA binding // inferred from direct assay /// 0005515 // protein binding // inferred from physical interaction /// 0005524 // ATP binding // inferred from electronic annotation /// 0016740 // transferase activity // infe…	mRNA_processing_binding_Reactome // GenMAPP	21289	0.00030952
1431843_a_at	140.215	409.092	P	P	2.9176	0.000732422	11	11	AK011965	nuclear factor of kappa light polypeptide gene enhancer in B-cells inhibitor, epsilon	Nfkbie	---	0005737 // cytoplasm // inferred from electronic annotation	0005515 // protein binding // not recorded /// 0005515 // protein binding // inferred from electronic annotation /// 0016564 // transcription repressor activity // inferred from reviewed computational analysis	Apoptosis // GenMAPP	9922	0.00199235
1450460_at	85.5793	249.642	A	P	2.91708	0.0185547	11	11	AF104416	aquaporin 3	Aqp3	0006810 // transport // inferred from electronic annotation /// 0006833 // water transport // traceable author statement	0005887 // integral to plasma membrane // traceable author statement /// 0016020 // membrane // inferred from electronic annotation /// 0016021 // integral to membrane // inferred from electronic annotation /// 0016323 // basolateral plasma membrane // inferred from direct assay	0005215 // transporter activity // inferred from electronic annotation /// 0015250 // water channel activity // traceable author statement	---	21243	0.0235744
1445897_s_at	4072.74	11870.7	P	P	2.91467	0.000244141	11	11	AW986054	interferon-induced protein 35	Ifi35	---	0005634 // nucleus // inferred from electronic annotation	0005515 // protein binding // inferred from electronic annotation	---	21288	0.000309534
1420312_s_at	39.8794	116.217	P	P	2.91421	0.000732422	11	11	BG086638	---	---	---	---	---	---	9920	0.00199275
1439114_at	90.1254	262.611	P	P	2.91384	0.000244141	11	11	BB234229	DEAD (Asp-Glu-Ala-Asp) box polypeptide 60	Ddx60	---	---	0003676 // nucleic acid binding // inferred from electronic annotation /// 0005524 // ATP binding // inferred from electronic annotation /// 0008026 // ATP-dependent helicase activity // inferred from electronic annotation	---	21287	0.000309549
1434980_at	144.876	420.265	P	P	2.90085	0.000244141	11	11	AV230647	phosphoinositide-3-kinase, regulatory subunit 5, p101	Pik3r5	---	0005634 // nucleus // inferred from electronic annotation /// 0005737 // cytoplasm // inferred from electronic annotation /// 0016020 // membrane // inferred from electronic annotation	0016301 // kinase activity // inferred from electronic annotation	---	21286	0.000309563
1434380_at	2232.59	6463.16	P	P	2.89491	0.000244141	11	11	BM241271	guanylate binding protein 6	Gbp6	0006955 // immune response // inferred from electronic annotation	---	0003924 // GTPase activity // inferred from electronic annotation /// 0005525 // GTP binding // inferred from electronic annotation	---	21285	0.000309578
1422116_at	23.875	69.0461	A	P	2.89198	0.0375977	11	11	NM_008032	AF4/FMR2 family, member 2	Aff2	0007611 // learning or memory // inferred from mutant phenotype	---	---	---	23493	0.0431942
1418799_a_at	135.096	390.433	P	P	2.89005	0.000732422	11	11	NM_007732	collagen, type XVII, alpha 1	Col17a1	0006817 // phosphate transport // inferred from electronic annotation	0005576 // extracellular region // inferred from electronic annotation /// 0005578 // proteinaceous extracellular matrix // inferred from electronic annotation /// 0005604 // basement membrane // inferred from electronic annotation /// 0005737 // cytoplasm // inferred from electronic annotation /// 0016020 // membrane // inferred from electronic annotation /// 0016021 // integral to membrane // i…	0005198 // structural molecule activity // inferred from electronic annotation	---	9919	0.00199295
1451321_a_at	1116.45	3218.03	P	P	2.88238	0.000244141	11	11	BC003333	RNA binding motif protein 43	Rbm43	---	---	0003676 // nucleic acid binding // inferred from electronic annotation /// 0003723 // RNA binding // inferred from electronic annotation	mRNA_processing_binding_Reactome // GenMAPP	21284	0.000309592
1434798_at	89.509	256.881	P	P	2.86989	0.00415039	11	11	BB769890	ATPase, H+ transporting, lysosomal V0 subunit D2	Atp6v0d2	0006810 // transport // inferred from electronic annotation /// 0006811 // ion transport // inferred from electronic annotation /// 0015992 // proton transport // inferred from electronic annotation	0016469 // proton-transporting two-sector ATPase complex // inferred from electronic annotation	0015078 // hydrogen ion transmembrane transporter activity // inferred from electronic annotation /// 0016787 // hydrolase activity // inferred from electronic annotation /// 0046933 // hydrogen ion transporting ATP synthase activity, rotational mechanism // inferred from electronic annotation /// 0046961 // hydrogen ion transporting ATPase activity, rotational mechanism // inferred from electron…	---	16901	0.00662795
1428591_at	17.1434	49.0439	A	P	2.8608	0.0141602	11	11	AV249297	patatin-like phospholipase domain containing 2	Pnpla2	0006629 // lipid metabolic process // inferred from electronic annotation /// 0008152 // metabolic process // inferred from electronic annotation /// 0016042 // lipid catabolic process // inferred from electronic annotation /// 0019433 // triacylglycerol catabolic process // inferred from mutant phenotype	0005811 // lipid particle // inferred from electronic annotation /// 0005829 // cytosol // inferred from direct assay /// 0005886 // plasma membrane // inferred from electronic annotation /// 0016020 // membrane // inferred from electronic annotation /// 0016021 // integral to membrane // inferred from electronic annotation /// 0034430 // monolayer-surrounded lipid storage body outer lipid monola…	0004806 // triacylglycerol lipase activity // inferred from mutant phenotype /// 0004806 // triacylglycerol lipase activity // inferred from electronic annotation /// 0016787 // hydrolase activity // inferred from electronic annotation	---	20474	0.0186668
1417765_a_at	23.3336	66.6328	P	P	2.85566	0.000732422	11	11	NM_007446	amylase 1, salivary	Amy1	0005975 // carbohydrate metabolic process // inferred from electronic annotation /// 0008152 // metabolic process // inferred from electronic annotation	0005576 // extracellular region // inferred from electronic annotation /// 0005615 // extracellular space // inferred from direct assay /// 0005615 // extracellular space // inferred from electronic annotation	0003824 // catalytic activity // inferred from electronic annotation /// 0004556 // alpha-amylase activity // inferred from electronic annotation /// 0005509 // calcium ion binding // inferred from electronic annotation /// 0016160 // amylase activity // inferred from direct assay /// 0016787 // hydrolase activity // inferred from electronic annotation /// 0016798 // hydrolase activity, acting on…	---	9918	0.00199315
1440746_at	33.2371	94.859	A	P	2.85401	0.0375977	11	11	BG071588	---	---	---	---	---	---	23492	0.0431961
1420697_at	326.875	932.771	P	P	2.8536	0.000732422	11	11	NM_023044	solute carrier family 15, member 3	Slc15a3	0006810 // transport // inferred from electronic annotation /// 0006857 // oligopeptide transport // inferred from electronic annotation /// 0015031 // protein transport // inferred from electronic annotation	0005764 // lysosome // inferred from electronic annotation /// 0005765 // lysosomal membrane // inferred from electronic annotation /// 0016020 // membrane // inferred from electronic annotation /// 0016021 // integral to membrane // inferred from electronic annotation	0005215 // transporter activity // inferred from electronic annotation /// 0015198 // oligopeptide transporter activity // inferred from electronic annotation /// 0015293 // symporter activity // inferred from electronic annotation	---	9916	0.00199355
1426774_at	2467.73	7039.11	P	P	2.85247	0.000244141	11	11	BM227980	poly (ADP-ribose) polymerase family, member 12	Parp12	---	0005634 // nucleus // inferred from electronic annotation	0003676 // nucleic acid binding // inferred from electronic annotation /// 0003950 // NAD+ ADP-ribosyltransferase activity // inferred from electronic annotation /// 0008270 // zinc ion binding // inferred from electronic annotation /// 0016740 // transferase activity // inferred from electronic annotation /// 0046872 // metal ion binding // inferred from electronic annotation	---	21283	0.000309607
1449773_s_at	216.216	615.996	P	P	2.84898	0.000732422	11	11	AI323528	growth arrest and DNA-damage-inducible 45 beta	Gadd45b	0000186 // activation of MAPKK activity // inferred from direct assay /// 0006469 // negative regulation of protein kinase activity // inferred from direct assay /// 0006915 // apoptosis // inferred from electronic annotation /// 0007275 // multicellular organismal development // inferred from electronic annotation /// 0030154 // cell differentiation // inferred from electronic annotation /// 005…	0005634 // nucleus // traceable author statement	0005515 // protein binding // inferred from physical interaction	---	9915	0.00199375
1443698_at	2488.77	7087.09	P	P	2.84763	0.000244141	11	11	BB645745	XIAP associated factor 1	Xaf1	0006915 // apoptosis // inferred from electronic annotation /// 0007049 // cell cycle // inferred from electronic annotation /// 0045786 // negative regulation of cell cycle // inferred from electronic annotation	0005634 // nucleus // inferred from electronic annotation /// 0005737 // cytoplasm // inferred from electronic annotation /// 0005739 // mitochondrion // inferred from electronic annotation	0008270 // zinc ion binding // inferred from electronic annotation /// 0046872 // metal ion binding // inferred from electronic annotation	---	21282	0.000309622
1425947_at	61.0369	173.488	A	P	2.84235	0.000244141	11	11	K00083	interferon gamma	Ifng	0001558 // regulation of cell growth // inferred from electronic annotation /// 0001781 // neutrophil apoptosis // inferred from mutant phenotype /// 0006925 // inflammatory cell apoptosis // inferred from mutant phenotype /// 0006955 // immune response // inferred from electronic annotation /// 0009615 // response to virus // inferred from electronic annotation /// 0019882 // antigen processing …	0005576 // extracellular region // inferred from electronic annotation /// 0005615 // extracellular space // inferred from direct assay /// 0005615 // extracellular space // inferred from electronic annotation	0005125 // cytokine activity // inferred from direct assay /// 0005125 // cytokine activity // inferred from electronic annotation /// 0005133 // interferon-gamma receptor binding // inferred from electronic annotation	Inflammatory_Response_Pathway // GenMAPP /// Proteasome_Degradation // GenMAPP /// TGF_Beta_Signaling_Pathway // GenMAPP	21281	0.000309636
1444663_at	34.7741	98.4958	P	P	2.83244	0.00195313	11	11	BB546415	hypothetical protein LOC100047469	LOC100047469	---	---	---	---	14288	0.00368946
1457025_at	48.4029	137.046	P	P	2.83136	0.000244141	11	11	AV249306	RIKEN cDNA 4833413O15 gene	4833413O15Rik	0008152 // metabolic process // inferred from electronic annotation /// 0055114 // oxidation reduction // inferred from electronic annotation	---	0003824 // catalytic activity // inferred from electronic annotation /// 0005488 // binding // inferred from electronic annotation /// 0016491 // oxidoreductase activity // inferred from electronic annotation	---	21280	0.000309651
1449731_s_at	1474.41	4164.43	P	P	2.82446	0.000244141	11	11	AI462015	nuclear factor of kappa light polypeptide gene enhancer in B-cells inhibitor, alpha	Nfkbia	0000060 // protein import into nucleus, translocation // inferred from direct assay /// 0031663 // lipopolysaccharide-mediated signaling pathway // inferred from direct assay /// 0032495 // response to muramyl dipeptide // inferred from direct assay /// 0032496 // response to lipopolysaccharide // inferred from direct assay /// 0042127 // regulation of cell proliferation // inferred from direct a…	0005634 // nucleus // inferred from direct assay /// 0005634 // nucleus // inferred from electronic annotation /// 0005737 // cytoplasm // inferred from direct assay /// 0005737 // cytoplasm // inferred from electronic annotation /// 0005829 // cytosol // inferred from direct assay	0005515 // protein binding // inferred from physical interaction /// 0008139 // nuclear localization sequence binding // inferred from electronic annotation /// 0031625 // ubiquitin protein ligase binding // inferred from electronic annotation /// 0042802 // identical protein binding // inferred from electronic annotation /// 0051059 // NF-kappaB binding // inferred from electronic annotation	Apoptosis // GenMAPP /// Apoptosis_GenMAPP // GenMAPP /// Apoptosis_KEGG // GenMAPP	21279	0.000309665
1448306_at	1293.84	3651.69	P	P	2.82236	0.000244141	11	11	NM_010907	nuclear factor of kappa light polypeptide gene enhancer in B-cells inhibitor, alpha	Nfkbia	0000060 // protein import into nucleus, translocation // inferred from direct assay /// 0031663 // lipopolysaccharide-mediated signaling pathway // inferred from direct assay /// 0032495 // response to muramyl dipeptide // inferred from direct assay /// 0032496 // response to lipopolysaccharide // inferred from direct assay /// 0042127 // regulation of cell proliferation // inferred from direct a…	0005634 // nucleus // inferred from direct assay /// 0005634 // nucleus // inferred from electronic annotation /// 0005737 // cytoplasm // inferred from direct assay /// 0005737 // cytoplasm // inferred from electronic annotation /// 0005829 // cytosol // inferred from direct assay	0005515 // protein binding // inferred from physical interaction /// 0008139 // nuclear localization sequence binding // inferred from electronic annotation /// 0031625 // ubiquitin protein ligase binding // inferred from electronic annotation /// 0042802 // identical protein binding // inferred from electronic annotation /// 0051059 // NF-kappaB binding // inferred from electronic annotation	Apoptosis // GenMAPP /// Apoptosis_GenMAPP // GenMAPP /// Apoptosis_KEGG // GenMAPP	21278	0.00030968
1449381_a_at	67.097	189.123	A	P	2.81864	0.0141602	11	11	BI731319	protein kinase C and casein kinase substrate in neurons 1	Pacsin1	0006897 // endocytosis // inferred from electronic annotation /// 0007165 // signal transduction // traceable author statement /// 0045806 // negative regulation of endocytosis // inferred from direct assay	0005737 // cytoplasm // inferred from direct assay /// 0005737 // cytoplasm // inferred from electronic annotation /// 0005802 // trans-Golgi network // inferred from direct assay /// 0030137 // COPI-coated vesicle // inferred from direct assay	0005515 // protein binding // inferred from physical interaction /// 0008092 // cytoskeletal protein binding // inferred from direct assay /// 0016301 // kinase activity // inferred from electronic annotation	---	20473	0.0186677
1417732_at	263.729	741.507	P	P	2.81162	0.000244141	11	11	NM_013473	annexin A8	Anxa8	0007596 // blood coagulation // inferred from electronic annotation	---	0005509 // calcium ion binding // inferred from electronic annotation /// 0005544 // calcium-dependent phospholipid binding // inferred from electronic annotation	Prostaglandin_synthesis_regulation // GenMAPP	21277	0.000309694
1457665_x_at	8.19337	23.0055	A	P	2.80782	0.0375977	11	11	AV376296	cytochrome P450, family 27, subfamily a, polypeptide 1	Cyp27a1	0055114 // oxidation reduction // inferred from electronic annotation	0005739 // mitochondrion // inferred from direct assay /// 0005739 // mitochondrion // inferred from electronic annotation /// 0005743 // mitochondrial inner membrane // inferred from direct assay /// 0016020 // membrane // inferred from electronic annotation /// 0031966 // mitochondrial membrane // inferred from electronic annotation	0004497 // monooxygenase activity // inferred from electronic annotation /// 0005506 // iron ion binding // inferred from electronic annotation /// 0009055 // electron carrier activity // inferred from electronic annotation /// 0016491 // oxidoreductase activity // inferred from electronic annotation /// 0020037 // heme binding // inferred from electronic annotation /// 0046872 // metal ion bindi…	---	23491	0.0431979
1424306_at	116.77	327.126	P	P	2.80146	0.000244141	11	11	BB829575	elongation of very long chain fatty acids (FEN1/Elo2, SUR4/Elo3, yeast)-like 4	Elovl4	0006633 // fatty acid biosynthetic process // inferred from electronic annotation /// 0008610 // lipid biosynthetic process // inferred from electronic annotation	0005783 // endoplasmic reticulum // inferred from electronic annotation /// 0005789 // endoplasmic reticulum membrane // inferred from electronic annotation /// 0016020 // membrane // inferred from electronic annotation /// 0016021 // integral to membrane // inferred from electronic annotation	---	---	21276	0.000309709
1439109_at	19.4996	54.5704	A	P	2.79853	0.0107422	11	11	AV378320	coiled-coil domain containing 68	Ccdc68	---	---	---	---	19653	0.0147526
1418678_at	40.9909	113.733	A	P	2.77458	0.00805664	11	11	NM_008216	hyaluronan synthase 2	Has2	---	0016020 // membrane // inferred from electronic annotation /// 0016021 // integral to membrane // inferred from electronic annotation	0016740 // transferase activity // inferred from electronic annotation /// 0016757 // transferase activity, transferring glycosyl groups // inferred from electronic annotation /// 0050501 // hyaluronan synthase activity // inferred from electronic annotation	---	18860	0.0115296
1423635_at	70.3424	194.959	P	P	2.77157	0.000244141	11	11	AV239587	bone morphogenetic protein 2	Bmp2	0001503 // ossification // inferred from electronic annotation /// 0001649 // osteoblast differentiation // inferred from genetic interaction /// 0001649 // osteoblast differentiation // not recorded /// 0001658 // ureteric bud branching // inferred from genetic interaction /// 0001837 // epithelial to mesenchymal transition // not recorded /// 0001837 // epithelial to mesenchymal transition // i…	0005576 // extracellular region // inferred from electronic annotation /// 0005615 // extracellular space // inferred from direct assay /// 0005615 // extracellular space // inferred from electronic annotation	0005125 // cytokine activity // traceable author statement /// 0005125 // cytokine activity // inferred from electronic annotation /// 0005515 // protein binding // inferred from physical interaction /// 0008083 // growth factor activity // inferred from electronic annotation /// 0016566 // specific transcriptional repressor activity // inferred from electronic annotation	---	21275	0.000309723
1458524_at	119.742	331.553	P	P	2.76889	0.000244141	11	11	AU067656	fibronectin type III domain containing 3a	Fndc3a	0007286 // spermatid development // inferred from mutant phenotype /// 0009566 // fertilization // inferred from mutant phenotype /// 0016337 // cell-cell adhesion // inferred from mutant phenotype /// 0060009 // Sertoli cell development // inferred from mutant phenotype	0001669 // acrosome // inferred from direct assay /// 0005829 // cytosol // inferred from direct assay /// 0012506 // vesicle membrane // inferred from direct assay /// 0031410 // cytoplasmic vesicle // inferred from direct assay /// 0042598 // vesicular fraction // inferred from direct assay	---	---	21274	0.000309738
1436061_at	139.512	386.135	P	P	2.76776	0.000244141	11	11	BG092263	---	---	---	---	---	---	21273	0.000309753
1425771_at	17.7751	49.1935	A	P	2.76755	0.000732422	11	11	BC018333	aldo-keto reductase family 1, member D1	Akr1d1	0006629 // lipid metabolic process // inferred from electronic annotation /// 0006699 // bile acid biosynthetic process // not recorded /// 0008202 // steroid metabolic process // inferred from electronic annotation /// 0030573 // bile acid catabolic process // inferred from electronic annotation /// 0055114 // oxidation reduction // inferred from electronic annotation	0005737 // cytoplasm // inferred from electronic annotation	0016491 // oxidoreductase activity // inferred from electronic annotation /// 0047568 // 3-oxo-5-beta-steroid 4-dehydrogenase activity // not recorded /// 0047568 // 3-oxo-5-beta-steroid 4-dehydrogenase activity // inferred from electronic annotation /// 0047787 // delta4-3-oxosteroid 5beta-reductase activity // inferred from electronic annotation	---	9914	0.00199395
1431429_a_at	249.817	690.313	P	P	2.76327	0.000244141	11	11	AK006286	ADP-ribosylation factor-like 4A	Arl4a	0007264 // small GTPase mediated signal transduction // inferred from electronic annotation	0005622 // intracellular // inferred from electronic annotation /// 0005634 // nucleus // inferred from electronic annotation	0000166 // nucleotide binding // inferred from electronic annotation /// 0003924 // GTPase activity // traceable author statement /// 0005525 // GTP binding // inferred from electronic annotation	---	21272	0.000309767
1453228_at	447.846	1234.69	P	P	2.75695	0.000244141	11	11	AK017897	syntaxin 11	Stx11	0006810 // transport // inferred from electronic annotation /// 0006886 // intracellular protein transport // inferred from electronic annotation /// 0015031 // protein transport // inferred from electronic annotation /// 0016192 // vesicle-mediated transport // inferred from electronic annotation	0005794 // Golgi apparatus // inferred from electronic annotation /// 0016020 // membrane // inferred from electronic annotation	0005484 // SNAP receptor activity // inferred from electronic annotation /// 0005515 // protein binding // inferred from electronic annotation	---	21271	0.000309782
1434774_at	208.749	575.047	A	P	2.75473	0.0141602	11	11	BB005249	rhomboid 5 homolog 2 (Drosophila)	Rhbdf2	---	0005783 // endoplasmic reticulum // inferred from electronic annotation /// 0005789 // endoplasmic reticulum membrane // inferred from electronic annotation /// 0016020 // membrane // inferred from electronic annotation /// 0016021 // integral to membrane // inferred from electronic annotation	---	---	20472	0.0186686
1453427_at	77.6846	213.868	P	P	2.75302	0.0141602	11	11	AK011501	casein kinase 2, alpha 1 polypeptide	Csnk2a1	0006468 // protein amino acid phosphorylation // inferred from direct assay /// 0006468 // protein amino acid phosphorylation // inferred from electronic annotation /// 0016055 // Wnt receptor signaling pathway // inferred from electronic annotation	0005956 // protein kinase CK2 complex // traceable author statement	0000166 // nucleotide binding // inferred from electronic annotation /// 0004672 // protein kinase activity // inferred from electronic annotation /// 0004674 // protein serine/threonine kinase activity // inferred from electronic annotation /// 0005515 // protein binding // inferred from physical interaction /// 0005524 // ATP binding // inferred from electronic annotation /// 0008013 // beta-ca…	---	20471	0.0186695
1418686_at	51.4475	141.592	A	P	2.75217	0.0239258	11	11	NM_033541	2'-5' oligoadenylate synthetase 1C	Oas1c	0006955 // immune response // inferred from electronic annotation	---	0001730 // 2'-5'-oligoadenylate synthetase activity // inferred from direct assay /// 0003723 // RNA binding // inferred from electronic annotation /// 0003725 // double-stranded RNA binding // inferred from direct assay /// 0005524 // ATP binding // inferred from electronic annotation /// 0016740 // transferase activity // inferred from electronic annotation	---	22071	0.0292582
1450377_at	138.429	380.936	P	P	2.75185	0.000732422	11	11	AI385532	similar to thrombospondin 1 /// thrombospondin 1	LOC640441 /// Thbs1	0006954 // inflammatory response // inferred from mutant phenotype /// 0007155 // cell adhesion // inferred from electronic annotation /// 0016525 // negative regulation of angiogenesis // inferred from direct assay	0005576 // extracellular region // inferred from electronic annotation /// 0005615 // extracellular space // inferred from direct assay	0005198 // structural molecule activity // inferred from electronic annotation /// 0005509 // calcium ion binding // inferred from electronic annotation /// 0005515 // protein binding // inferred from electronic annotation /// 0008201 // heparin binding // inferred from electronic annotation	Inflammatory_Response_Pathway // GenMAPP /// TGF_Beta_Signaling_Pathway // GenMAPP	9912	0.00199436
1430150_at	95.1931	261.791	P	P	2.75011	0.00415039	11	11	AK017809	DCP2 decapping enzyme homolog (S. cerevisiae)	Dcp2	0000184 // nuclear-transcribed mRNA catabolic process, nonsense-mediated decay // inferred from electronic annotation	0005634 // nucleus // inferred from electronic annotation /// 0005737 // cytoplasm // inferred from electronic annotation	0003723 // RNA binding // inferred from electronic annotation /// 0016787 // hydrolase activity // inferred from electronic annotation /// 0030145 // manganese ion binding // inferred from electronic annotation /// 0046872 // metal ion binding // inferred from electronic annotation	---	16900	0.00662834
1435226_at	458.4	1260.05	P	P	2.74881	0.000244141	11	11	BG064140	ring finger protein 19B	Rnf19b	0006955 // immune response // inferred from electronic annotation	0016020 // membrane // inferred from electronic annotation /// 0016021 // integral to membrane // inferred from electronic annotation	0005515 // protein binding // inferred from electronic annotation /// 0008270 // zinc ion binding // inferred from electronic annotation /// 0016874 // ligase activity // inferred from electronic annotation /// 0046872 // metal ion binding // inferred from electronic annotation	---	21270	0.000309796
1420550_at	109.022	299.474	P	P	2.74692	0.0302734	11	11	AV014636	late cornified envelope 1F	Lce1f	---	---	0005515 // protein binding // inferred from physical interaction	---	22832	0.0357866
1426616_at	34.5868	94.9478	P	P	2.74521	0.00415039	11	11	BE951033	TLC domain containing 1	Tlcd1	---	0016020 // membrane // inferred from electronic annotation /// 0016021 // integral to membrane // inferred from electronic annotation	---	---	16898	0.00662913
1448830_at	773.894	2120.79	P	P	2.74041	0.000244141	11	11	NM_013642	dual specificity phosphatase 1	Dusp1	0006470 // protein amino acid dephosphorylation // inferred from electronic annotation /// 0007049 // cell cycle // inferred from electronic annotation /// 0007242 // intracellular signaling cascade // inferred from electronic annotation /// 0016311 // dephosphorylation // inferred from electronic annotation	---	0004721 // phosphoprotein phosphatase activity // inferred from electronic annotation /// 0004725 // protein tyrosine phosphatase activity // inferred from electronic annotation /// 0005515 // protein binding // inferred from electronic annotation /// 0008138 // protein tyrosine/serine/threonine phosphatase activity // inferred from electronic annotation /// 0016787 // hydrolase activity // infer…	---	21269	0.000309811
1417314_at	391.286	1070.62	P	P	2.73616	0.000244141	11	11	NM_008198	complement factor B	Cfb	0006508 // proteolysis // inferred from electronic annotation /// 0006952 // defense response // inferred from electronic annotation /// 0006955 // immune response // inferred from electronic annotation /// 0006956 // complement activation // inferred from electronic annotation /// 0006957 // complement activation, alternative pathway // inferred from mutant phenotype /// 0006957 // complement ac…	0005576 // extracellular region // inferred from electronic annotation /// 0005829 // cytosol // inferred from electronic annotation /// 0043234 // protein complex // inferred from electronic annotation	0003824 // catalytic activity // inferred from electronic annotation /// 0004252 // serine-type endopeptidase activity // inferred from electronic annotation /// 0005515 // protein binding // inferred from electronic annotation /// 0008233 // peptidase activity // inferred from electronic annotation /// 0016787 // hydrolase activity // inferred from electronic annotation /// 0051059 // NF-kappaB …	mRNA_processing_binding_Reactome // GenMAPP	21268	0.000309825
1453472_a_at	117.897	322.23	P	P	2.73314	0.000732422	11	11	AK016183	SLAM family member 7	Slamf7	---	0016020 // membrane // inferred from electronic annotation /// 0016021 // integral to membrane // inferred from electronic annotation	0004872 // receptor activity // inferred from electronic annotation	---	9911	0.00199456
1426133_a_at	885.64	2420.05	P	P	2.73254	0.000244141	11	11	BC020137	MIT, microtubule interacting and transport, domain containing 1	Mitd1	0006810 // transport // inferred from electronic annotation /// 0015031 // protein transport // inferred from electronic annotation	0005768 // endosome // inferred from electronic annotation /// 0016020 // membrane // inferred from electronic annotation /// 0031902 // late endosome membrane // inferred from electronic annotation	---	---	21267	0.00030984
1426925_at	61.7028	168.523	P	P	2.73121	0.00292969	11	11	AA709668	ring finger and CCCH-type zinc finger domains 2	Rc3h2	---	0005737 // cytoplasm // inferred from electronic annotation /// 0016020 // membrane // inferred from electronic annotation	0003676 // nucleic acid binding // inferred from electronic annotation /// 0003677 // DNA binding // inferred from electronic annotation /// 0005515 // protein binding // inferred from electronic annotation /// 0008270 // zinc ion binding // inferred from electronic annotation /// 0046872 // metal ion binding // inferred from electronic annotation	---	15651	0.00505222
1425151_a_at	58.9956	161.04	A	P	2.7297	0.0302734	11	11	BC019525	NADPH oxidase organizer 1	Noxo1	0006801 // superoxide metabolic process // inferred from direct assay /// 0007154 // cell communication // inferred from electronic annotation	0005886 // plasma membrane // inferred from electronic annotation /// 0016020 // membrane // inferred from electronic annotation	0005515 // protein binding // inferred from electronic annotation /// 0008289 // lipid binding // inferred from electronic annotation /// 0016176 // superoxide-generating NADPH oxidase activator activity // inferred from direct assay /// 0035091 // phosphoinositide binding // inferred from electronic annotation	---	22831	0.0357881
1421034_a_at	266.622	727.597	P	P	2.72895	0.000244141	11	11	NM_010557	interleukin 4 receptor, alpha	Il4ra	0006955 // immune response // inferred from electronic annotation /// 0045626 // negative regulation of T-helper 1 cell differentiation // inferred from genetic interaction /// 0045630 // positive regulation of T-helper 2 cell differentiation // inferred from genetic interaction	0005576 // extracellular region // inferred from electronic annotation /// 0005886 // plasma membrane // inferred from electronic annotation /// 0016020 // membrane // inferred from electronic annotation /// 0016021 // integral to membrane // inferred from electronic annotation	0004872 // receptor activity // inferred from electronic annotation /// 0004896 // hematopoietin/interferon-class (D200-domain) cytokine receptor activity // inferred from electronic annotation /// 0005515 // protein binding // inferred from physical interaction	Inflammatory_Response_Pathway // GenMAPP	21266	0.000309854
1447564_x_at	9.94936	27.1505	P	P	2.72887	0.00585938	11	11	BB814395	piwi-like homolog 4 (Drosophila)	Piwil4	0007275 // multicellular organismal development // inferred from electronic annotation	---	0003676 // nucleic acid binding // inferred from electronic annotation	---	17983	0.00879412
1425405_a_at	578.397	1576.61	P	P	2.72582	0.000732422	11	11	AF291876	adenosine deaminase, RNA-specific	Adar	0006350 // transcription // inferred from electronic annotation /// 0006355 // regulation of transcription, DNA-dependent // inferred from electronic annotation /// 0006396 // RNA processing // inferred from electronic annotation /// 0006397 // mRNA processing // inferred from electronic annotation /// 0016553 // base conversion or substitution editing // not recorded /// 0031047 // gene silencin…	0005622 // intracellular // inferred from electronic annotation /// 0005634 // nucleus // inferred from electronic annotation /// 0005737 // cytoplasm // inferred from electronic annotation	0003677 // DNA binding // inferred from electronic annotation /// 0003692 // left-handed Z-DNA binding // traceable author statement /// 0003723 // RNA binding // inferred from electronic annotation /// 0003725 // double-stranded RNA binding // inferred from electronic annotation /// 0003726 // double-stranded RNA adenosine deaminase activity // not recorded /// 0003726 // double-stranded RNA ade…	mRNA_processing_binding_Reactome // GenMAPP	9910	0.00199476
1421117_at	95.5798	259.616	A	P	2.71622	0.00805664	11	11	NM_010081	dystonin	Dst	0007050 // cell cycle arrest // inferred from electronic annotation /// 0007155 // cell adhesion // inferred from electronic annotation /// 0007409 // axonogenesis // inferred from mutant phenotype /// 0008090 // retrograde axon cargo transport // inferred from mutant phenotype /// 0031110 // regulation of microtubule polymerization or depolymerization // inferred from mutant phenotype /// 003112…	0005737 // cytoplasm // inferred from electronic annotation /// 0005737 // cytoplasm // inferred from sequence or structural similarity /// 0005856 // cytoskeleton // inferred from electronic annotation /// 0015629 // actin cytoskeleton // inferred from direct assay /// 0015630 // microtubule cytoskeleton // inferred from direct assay /// 0016023 // cytoplasmic membrane-bounded vesicle // not rec…	0003779 // actin binding // inferred from electronic annotation /// 0005198 // structural molecule activity // inferred from electronic annotation /// 0005509 // calcium ion binding // inferred from electronic annotation /// 0005515 // protein binding // inferred from physical interaction /// 0005515 // protein binding // inferred from electronic annotation /// 0008017 // microtubule binding // i…	---	18859	0.0115302
1456103_at	323.935	878.369	P	P	2.71156	0.000244141	11	11	BB667149	promyelocytic leukemia	Pml	0001666 // response to hypoxia // inferred from mutant phenotype /// 0001666 // response to hypoxia // inferred from sequence or structural similarity /// 0006350 // transcription // inferred from electronic annotation /// 0006355 // regulation of transcription, DNA-dependent // inferred from electronic annotation /// 0006461 // protein complex assembly // inferred from sequence or structural sim…	0005622 // intracellular // inferred from electronic annotation /// 0005626 // insoluble fraction // inferred from sequence or structural similarity /// 0005634 // nucleus // inferred from direct assay /// 0005634 // nucleus // inferred from electronic annotation /// 0005654 // nucleoplasm // inferred from sequence or structural similarity /// 0005730 // nucleolus // inferred from sequence or str…	0003677 // DNA binding // inferred from electronic annotation /// 0003713 // transcription coactivator activity // traceable author statement /// 0005515 // protein binding // inferred from physical interaction /// 0005515 // protein binding // inferred from electronic annotation /// 0005515 // protein binding // inferred from sequence or structural similarity /// 0008270 // zinc ion binding // i…	---	21265	0.000309869
1444471_at	24.1368	65.3275	P	P	2.70655	0.0239258	11	11	BB451000	RIKEN cDNA 4432416J03 gene	4432416J03Rik	---	---	---	---	22070	0.0292595
1451517_at	46.851	126.684	A	P	2.70397	0.00195313	11	11	AF420001	Rho-related BTB domain containing 2	Rhobtb2	0007264 // small GTPase mediated signal transduction // inferred from electronic annotation	0005622 // intracellular // inferred from electronic annotation	0000166 // nucleotide binding // inferred from electronic annotation /// 0005515 // protein binding // inferred from electronic annotation /// 0005525 // GTP binding // inferred from electronic annotation	---	14287	0.00368972
1441226_at	20.6808	55.9031	A	P	2.70314	0.0107422	11	11	AI503604	spondin 1, (f-spondin) extracellular matrix protein	Spon1	0007155 // cell adhesion // inferred from electronic annotation	0005576 // extracellular region // inferred from electronic annotation /// 0005578 // proteinaceous extracellular matrix // inferred from electronic annotation	0005515 // protein binding // inferred from electronic annotation	---	19652	0.0147533
1417876_at	599.836	1621.05	P	P	2.70249	0.000244141	11	11	AF143181	Fc receptor, IgG, high affinity I	Fcgr1	0001788 // antibody-dependent cellular cytotoxicity // inferred from mutant phenotype /// 0001798 // positive regulation of type IIa hypersensitivity // inferred from mutant phenotype /// 0001805 // positive regulation of type III hypersensitivity // inferred from mutant phenotype /// 0006898 // receptor-mediated endocytosis // inferred from mutant phenotype /// 0006910 // phagocytosis, recogniti…	0005886 // plasma membrane // inferred from electronic annotation /// 0009897 // external side of plasma membrane // inferred from direct assay /// 0016020 // membrane // inferred from electronic annotation /// 0016021 // integral to membrane // inferred from electronic annotation	0004872 // receptor activity // inferred from electronic annotation /// 0019770 // IgG receptor activity // inferred from mutant phenotype /// 0019864 // IgG binding // inferred from direct assay /// 0019864 // IgG binding // inferred from mutant phenotype /// 0019864 // IgG binding // inferred from electronic annotation	Inflammatory_Response_Pathway // GenMAPP	21264	0.000309884
1452345_at	82.4071	222.443	A	P	2.69932	0.0141602	11	11	AF237628	leiomodin 2 (cardiac)	Lmod2	---	0005856 // cytoskeleton // inferred from electronic annotation	0003779 // actin binding // inferred from electronic annotation /// 0005523 // tropomyosin binding // inferred from electronic annotation	---	20470	0.0186704
1417601_at	148.945	401.27	M	P	2.69409	0.00195313	11	11	NM_015811	regulator of G-protein signaling 1	Rgs1	0007186 // G-protein coupled receptor protein signaling pathway // traceable author statement /// 0009968 // negative regulation of signal transduction // inferred from electronic annotation	0005886 // plasma membrane // traceable author statement	0004871 // signal transducer activity // inferred from electronic annotation /// 0005096 // GTPase activator activity // traceable author statement	Calcium_regulation_in_cardiac_cells // GenMAPP /// Smooth_muscle_contraction // GenMAPP	14285	0.00369023
1417500_a_at	452.603	1217.33	P	P	2.68962	0.000244141	11	11	BC016492	transglutaminase 2, C polypeptide	Tgm2	0007186 // G-protein coupled receptor protein signaling pathway // traceable author statement /// 0007200 // G-protein signaling, coupled to IP3 second messenger (phospholipase C activating) // not recorded /// 0018149 // peptide cross-linking // traceable author statement /// 0018149 // peptide cross-linking // inferred from electronic annotation /// 0045785 // positive regulation of cell adhesi…	0005578 // proteinaceous extracellular matrix // traceable author statement /// 0005737 // cytoplasm // not recorded /// 0005829 // cytosol // traceable author statement /// 0016020 // membrane // traceable author statement	0003810 // protein-glutamine gamma-glutamyltransferase activity // inferred from mutant phenotype /// 0003810 // protein-glutamine gamma-glutamyltransferase activity // inferred from electronic annotation /// 0005509 // calcium ion binding // non-traceable author statement /// 0005509 // calcium ion binding // inferred from electronic annotation /// 0005525 // GTP binding // non-traceable author …	---	21263	0.000309898
1417852_x_at	90.7134	243.093	P	P	2.67979	0.000244141	11	11	AF047838	chloride channel calcium activated 1	Clca1	0006821 // chloride transport // inferred from direct assay	0005887 // integral to plasma membrane // inferred from direct assay	0005229 // intracellular calcium activated chloride channel activity // inferred from direct assay	---	21262	0.000309913
1420648_at	56.0178	149.443	A	P	2.66778	0.0239258	11	11	NM_023835	similar to tripartite motif protein TRIM12 /// tripartite motif-containing 12	LOC100048060 /// Trim12	---	0005622 // intracellular // inferred from electronic annotation /// 0005737 // cytoplasm // inferred from direct assay /// 0005737 // cytoplasm // inferred from electronic annotation	0005515 // protein binding // inferred from electronic annotation /// 0008270 // zinc ion binding // inferred from electronic annotation /// 0046872 // metal ion binding // inferred from electronic annotation	---	22069	0.0292608
1427164_at	141.529	377.532	P	P	2.66752	0.000244141	11	11	BB730912	interleukin 13 receptor, alpha 1	Il13ra1	---	0016020 // membrane // inferred from electronic annotation /// 0016021 // integral to membrane // inferred from electronic annotation	0004872 // receptor activity // inferred from electronic annotation /// 0004896 // hematopoietin/interferon-class (D200-domain) cytokine receptor activity // inferred from electronic annotation	---	21261	0.000309927
1426037_a_at	90.0059	239.19	M	P	2.6575	0.00415039	11	11	U94828	regulator of G-protein signaling 16	Rgs16	0007186 // G-protein coupled receptor protein signaling pathway // traceable author statement /// 0009968 // negative regulation of signal transduction // inferred from electronic annotation	0005737 // cytoplasm // traceable author statement	0004871 // signal transducer activity // inferred from electronic annotation /// 0005096 // GTPase activator activity // traceable author statement	Calcium_regulation_in_cardiac_cells // GenMAPP /// Smooth_muscle_contraction // GenMAPP	16897	0.00662952
1419427_at	49.7658	132.142	A	P	2.65527	0.0185547	11	11	NM_009971	colony stimulating factor 3 (granulocyte)	Csf3	0006955 // immune response // inferred from electronic annotation /// 0030851 // granulocyte differentiation // non-traceable author statement	0005576 // extracellular region // inferred from electronic annotation /// 0005615 // extracellular space // inferred from electronic annotation	0005125 // cytokine activity // non-traceable author statement /// 0005125 // cytokine activity // inferred from electronic annotation /// 0008083 // growth factor activity // inferred from electronic annotation	---	21242	0.0235755
1415989_at	109.112	289.14	P	P	2.64994	0.00195313	11	11	BB250384	vascular cell adhesion molecule 1	Vcam1	0007155 // cell adhesion // inferred from direct assay /// 0007155 // cell adhesion // inferred from electronic annotation /// 0007157 // heterophilic cell adhesion // inferred from mutant phenotype /// 0007159 // leukocyte adhesion // inferred from mutant phenotype /// 0016337 // cell-cell adhesion // inferred from electronic annotation /// 0044419 // interspecies interaction between organisms /…	0005886 // plasma membrane // inferred from electronic annotation /// 0016020 // membrane // inferred from electronic annotation /// 0016021 // integral to membrane // inferred from electronic annotation /// 0031225 // anchored to membrane // inferred from electronic annotation	0005515 // protein binding // inferred from electronic annotation	---	14284	0.00369049
1449991_at	32.9162	87.1439	P	P	2.64745	0.0141602	11	11	NM_018729	CD244 natural killer cell receptor 2B4	Cd244	---	0009897 // external side of plasma membrane // inferred from direct assay /// 0016020 // membrane // inferred from electronic annotation /// 0016021 // integral to membrane // inferred from electronic annotation	0004872 // receptor activity // inferred from electronic annotation /// 0005515 // protein binding // inferred from physical interaction	---	20469	0.0186713
1455484_at	16.6709	44.1183	A	P	2.64642	0.0302734	11	11	AV334527	RIKEN cDNA 2600009P04 gene	2600009P04Rik	---	---	---	---	22830	0.0357897
1452501_at	32.4268	85.7455	A	P	2.64428	0.00195313	11	11	AF047725	cytochrome P450, family 2, subfamily c, polypeptide 38	Cyp2c38	0055114 // oxidation reduction // inferred from electronic annotation	0005783 // endoplasmic reticulum // inferred from electronic annotation /// 0005789 // endoplasmic reticulum membrane // inferred from electronic annotation /// 0005792 // microsome // inferred from electronic annotation /// 0016020 // membrane // inferred from electronic annotation	0004497 // monooxygenase activity // inferred from electronic annotation /// 0005506 // iron ion binding // inferred from electronic annotation /// 0009055 // electron carrier activity // inferred from electronic annotation /// 0016491 // oxidoreductase activity // inferred from electronic annotation /// 0020037 // heme binding // inferred from electronic annotation /// 0046872 // metal ion bindi…	---	14283	0.00369075
1435137_s_at	2896.97	7654.41	P	P	2.64221	0.000244141	11	11	BB119177	RIKEN cDNA 1200015M12 gene /// RIKEN cDNA 1200016E24 gene /// RIKEN cDNA A130040M12 gene /// RIKEN cDNA E430024C06 gene	1200015M12Rik /// 1200016E24Rik /// A130040M12Rik /// E430024C06Rik	---	---	---	---	21260	0.000309942
1452408_at	30.1421	79.6287	A	P	2.64177	0.0239258	11	11	AF140709	---	---	---	---	---	---	22068	0.0292622
1436555_at	136.064	358.688	P	P	2.63617	0.00585938	11	11	AV244175	solute carrier family 7 (cationic amino acid transporter, y+ system), member 2	Slc7a2	0002537 // production of nitric oxide during acute inflammatory response // inferred from mutant phenotype /// 0006809 // nitric oxide biosynthetic process // inferred from mutant phenotype /// 0006810 // transport // inferred from electronic annotation /// 0006865 // amino acid transport // inferred from electronic annotation /// 0015807 // L-amino acid transport // inferred from direct assay //…	0016020 // membrane // inferred from electronic annotation /// 0016021 // integral to membrane // inferred by curator /// 0016021 // integral to membrane // inferred from direct assay /// 0016021 // integral to membrane // inferred from electronic annotation	0000064 // L-ornithine transmembrane transporter activity // inferred from direct assay /// 0005289 // high affinity arginine transmembrane transporter activity // inferred from direct assay /// 0015171 // amino acid transmembrane transporter activity // inferred from electronic annotation /// 0015179 // L-amino acid transmembrane transporter activity // inferred from direct assay /// 0015179 // …	---	17982	0.00879461
1419149_at	662.665	1741.03	P	P	2.62731	0.0012207	11	11	NM_008871	serine (or cysteine) peptidase inhibitor, clade E, member 1	Serpine1	0045765 // regulation of angiogenesis // inferred from direct assay	0005576 // extracellular region // inferred from electronic annotation	0002020 // protease binding // inferred from electronic annotation /// 0004866 // endopeptidase inhibitor activity // inferred from electronic annotation /// 0004867 // serine-type endopeptidase inhibitor activity // inferred from direct assay /// 0004867 // serine-type endopeptidase inhibitor activity // inferred from electronic annotation /// 0005515 // protein binding // inferred from physical…	Blood_Clotting_Cascade // GenMAPP /// TGF_Beta_Signaling_Pathway // GenMAPP	12064	0.00273099
1439096_at	48.6167	127.665	P	P	2.62594	0.0302734	11	11	BB021589	D-aspartate oxidase	Ddo	0006531 // aspartate metabolic process // inferred from mutant phenotype /// 0007320 // insemination // inferred from mutant phenotype /// 0007625 // grooming behavior // inferred from mutant phenotype /// 0008152 // metabolic process // inferred from electronic annotation /// 0042445 // hormone metabolic process // inferred from mutant phenotype /// 0055114 // oxidation reduction // inferred fro…	0005777 // peroxisome // inferred from electronic annotation	0003824 // catalytic activity // inferred from electronic annotation /// 0003884 // D-amino-acid oxidase activity // inferred from electronic annotation /// 0005488 // binding // inferred from electronic annotation /// 0008445 // D-aspartate oxidase activity // inferred from electronic annotation /// 0016491 // oxidoreductase activity // inferred from electronic annotation	---	22829	0.0357913
1452519_a_at	729.894	1914.21	P	P	2.62259	0.000244141	11	11	X14678	zinc finger protein 36	Zfp36	0000288 // nuclear-transcribed mRNA catabolic process, deadenylation-dependent decay // inferred from direct assay /// 0000289 // nuclear-transcribed mRNA poly(A) tail shortening // inferred from direct assay /// 0006402 // mRNA catabolic process // not recorded /// 0006402 // mRNA catabolic process // inferred from electronic annotation /// 0007243 // protein kinase cascade // inferred from dire…	0005634 // nucleus // inferred from direct assay /// 0005634 // nucleus // inferred from electronic annotation /// 0005737 // cytoplasm // inferred from direct assay /// 0005829 // cytosol // inferred from direct assay /// 0005829 // cytosol // not recorded /// 0005829 // cytosol // inferred from electronic annotation	0003676 // nucleic acid binding // inferred from electronic annotation /// 0003677 // DNA binding // inferred from electronic annotation /// 0003729 // mRNA binding // inferred from direct assay /// 0003729 // mRNA binding // not recorded /// 0003729 // mRNA binding // inferred from electronic annotation /// 0005515 // protein binding // inferred from electronic annotation /// 0008270 // zinc ion…	---	21259	0.000309957
1446289_at	12.231	32.069	A	P	2.62194	0.0185547	11	11	AW556170	---	---	---	---	---	---	21241	0.0235766
1450829_at	31.2859	81.9594	A	P	2.61969	0.0302734	11	11	NM_009397	tumor necrosis factor, alpha-induced protein 3	Tnfaip3	0006915 // apoptosis // inferred from electronic annotation /// 0043124 // negative regulation of I-kappaB kinase/NF-kappaB cascade // inferred from electronic annotation	0005634 // nucleus // inferred from electronic annotation /// 0005737 // cytoplasm // inferred from direct assay /// 0005737 // cytoplasm // inferred from electronic annotation	0003677 // DNA binding // inferred from electronic annotation /// 0005515 // protein binding // inferred from physical interaction /// 0005515 // protein binding // inferred from electronic annotation /// 0008233 // peptidase activity // inferred from electronic annotation /// 0008234 // cysteine-type peptidase activity // inferred from electronic annotation /// 0008270 // zinc ion binding // inf…	---	22828	0.0357928
1444558_at	17.8922	46.7833	A	P	2.61473	0.0141602	11	11	BM943072	---	---	---	---	---	---	20468	0.0186723
1451924_a_at	83.204	217.209	A	P	2.61056	0.0185547	11	11	D43775	endothelin 1	Edn1	0001501 // skeletal development // inferred from mutant phenotype /// 0001569 // patterning of blood vessels // inferred from mutant phenotype /// 0001666 // response to hypoxia // inferred from mutant phenotype /// 0001701 // in utero embryonic development // inferred from mutant phenotype /// 0006885 // regulation of pH // inferred from direct assay /// 0007186 // G-protein coupled receptor pro…	0005576 // extracellular region // inferred from electronic annotation /// 0005615 // extracellular space // inferred from direct assay /// 0005615 // extracellular space // inferred from electronic annotation	0005102 // receptor binding // inferred from direct assay /// 0005515 // protein binding // inferred from physical interaction /// 0031707 // endothelin A receptor binding // inferred from physical interaction /// 0031708 // endothelin B receptor binding // inferred from electronic annotation	Prostaglandin_synthesis_regulation // GenMAPP	21240	0.0235777
1451006_at	550.761	1437.62	P	P	2.61025	0.000244141	11	11	AV286265	xanthine dehydrogenase	Xdh	0007595 // lactation // inferred from mutant phenotype /// 0030856 // regulation of epithelial cell differentiation // inferred from mutant phenotype /// 0055114 // oxidation reduction // inferred from direct assay /// 0055114 // oxidation reduction // inferred from electronic annotation	0005777 // peroxisome // inferred from electronic annotation	0003676 // nucleic acid binding // inferred from electronic annotation /// 0003824 // catalytic activity // inferred from electronic annotation /// 0004854 // xanthine dehydrogenase activity // inferred from direct assay /// 0004854 // xanthine dehydrogenase activity // inferred from electronic annotation /// 0004855 // xanthine oxidase activity // inferred from electronic annotation /// 0005506 …	---	21258	0.000309971
1435837_at	22.7738	59.4305	A	P	2.60959	0.0185547	11	11	BF018114	crystallin, alpha B	Cryab	0007169 // transmembrane receptor protein tyrosine kinase signaling pathway // non-traceable author statement /// 0007517 // muscle development // inferred from genetic interaction /// 0043010 // camera-type eye development // inferred from genetic interaction	0005625 // soluble fraction // inferred from direct assay /// 0005626 // insoluble fraction // inferred from direct assay /// 0005886 // plasma membrane // inferred from direct assay /// 0030018 // Z disc // inferred from direct assay /// 0043292 // contractile fiber // inferred from direct assay	0005212 // structural constituent of eye lens // traceable author statement /// 0005212 // structural constituent of eye lens // inferred from electronic annotation	---	21239	0.0235789
1452081_a_at	76.2361	198.86	M	P	2.60847	0.00585938	11	11	BQ030875	RIKEN cDNA 9130017N09 gene	9130017N09Rik	---	---	---	---	17981	0.0087951
1451775_s_at	127.427	331.863	P	P	2.60434	0.000732422	11	11	S80963	interleukin 13 receptor, alpha 1	Il13ra1	---	0016020 // membrane // inferred from electronic annotation /// 0016021 // integral to membrane // inferred from electronic annotation	0004872 // receptor activity // inferred from electronic annotation /// 0004896 // hematopoietin/interferon-class (D200-domain) cytokine receptor activity // inferred from electronic annotation	---	9908	0.00199516
1438676_at	572.201	1489.93	P	P	2.60385	0.000244141	11	11	BM241485	macrophage activation 2 like	Mpa2l	0006955 // immune response // inferred from electronic annotation	---	0003924 // GTPase activity // inferred from electronic annotation /// 0005525 // GTP binding // inferred from electronic annotation	---	21257	0.000309986
1429868_at	18.4413	47.9552	P	P	2.60042	0.0302734	11	11	AK006179	RIKEN cDNA 1700020N01 gene	1700020N01Rik	0006355 // regulation of transcription, DNA-dependent // inferred from electronic annotation	0005622 // intracellular // inferred from electronic annotation	0003676 // nucleic acid binding // inferred from electronic annotation	---	22827	0.0357944
1416016_at	1417.54	3686.19	P	P	2.60041	0.000732422	11	11	AW048052	transporter 1, ATP-binding cassette, sub-family B (MDR/TAP)	Tap1	0006810 // transport // inferred from electronic annotation /// 0006857 // oligopeptide transport // inferred from electronic annotation /// 0006952 // defense response // inferred from mutant phenotype /// 0006955 // immune response // inferred from electronic annotation /// 0015031 // protein transport // inferred from electronic annotation /// 0015833 // peptide transport // inferred from elec…	0005783 // endoplasmic reticulum // inferred from electronic annotation /// 0005789 // endoplasmic reticulum membrane // inferred from electronic annotation /// 0016020 // membrane // inferred from electronic annotation /// 0016021 // integral to membrane // inferred from electronic annotation /// 0042825 // TAP complex // inferred from electronic annotation	0000166 // nucleotide binding // inferred from electronic annotation /// 0005215 // transporter activity // inferred from electronic annotation /// 0005515 // protein binding // inferred from physical interaction /// 0005515 // protein binding // inferred from electronic annotation /// 0005524 // ATP binding // inferred from electronic annotation /// 0015197 // peptide transporter activity // inf…	---	9907	0.00199536
1433187_at	33.3104	86.6084	P	P	2.60004	0.0239258	11	11	AK020969	RIKEN cDNA B230112I24 gene	B230112I24Rik	---	---	---	---	22066	0.0292648
1417851_at	304.159	789.958	P	P	2.59719	0.000732422	11	11	AF030636	chemokine (C-X-C motif) ligand 13	Cxcl13	0006935 // chemotaxis // inferred from electronic annotation /// 0006954 // inflammatory response // inferred from electronic annotation /// 0006955 // immune response // inferred from electronic annotation /// 0048535 // lymph node development // inferred from mutant phenotype	0005576 // extracellular region // inferred from electronic annotation /// 0005615 // extracellular space // inferred from electronic annotation	0005125 // cytokine activity // inferred from electronic annotation /// 0008009 // chemokine activity // inferred from electronic annotation	---	9906	0.00199557
1417268_at	342.153	887.508	P	P	2.59389	0.000244141	11	11	NM_009841	CD14 antigen	Cd14	0002237 // response to molecule of bacterial origin // inferred from direct assay /// 0006954 // inflammatory response // inferred from electronic annotation /// 0006955 // immune response // inferred from electronic annotation	0005886 // plasma membrane // inferred from electronic annotation /// 0016020 // membrane // inferred from electronic annotation /// 0031225 // anchored to membrane // inferred from electronic annotation /// 0045121 // membrane raft // inferred from direct assay /// 0046696 // lipopolysaccharide receptor complex // inferred from electronic annotation	0005515 // protein binding // inferred from electronic annotation	---	21256	0.00031
1437277_x_at	762.892	1974.14	P	P	2.5877	0.000244141	11	11	BB550124	transglutaminase 2, C polypeptide	Tgm2	0007186 // G-protein coupled receptor protein signaling pathway // traceable author statement /// 0007200 // G-protein signaling, coupled to IP3 second messenger (phospholipase C activating) // not recorded /// 0018149 // peptide cross-linking // traceable author statement /// 0018149 // peptide cross-linking // inferred from electronic annotation /// 0045785 // positive regulation of cell adhesi…	0005578 // proteinaceous extracellular matrix // traceable author statement /// 0005737 // cytoplasm // not recorded /// 0005829 // cytosol // traceable author statement /// 0016020 // membrane // traceable author statement	0003810 // protein-glutamine gamma-glutamyltransferase activity // inferred from mutant phenotype /// 0003810 // protein-glutamine gamma-glutamyltransferase activity // inferred from electronic annotation /// 0005509 // calcium ion binding // non-traceable author statement /// 0005509 // calcium ion binding // inferred from electronic annotation /// 0005525 // GTP binding // non-traceable author …	---	21255	0.000310015
1434139_at	962.338	2479.68	P	P	2.57673	0.000732422	11	11	BB026163	poly (ADP-ribose) polymerase family, member 11	Parp11	---	0005634 // nucleus // inferred from electronic annotation	0003950 // NAD+ ADP-ribosyltransferase activity // inferred from electronic annotation /// 0016740 // transferase activity // inferred from electronic annotation /// 0016757 // transferase activity, transferring glycosyl groups // inferred from electronic annotation	---	9904	0.00199597
1440047_at	108.621	279.698	A	P	2.57499	0.00805664	11	11	AV237386	suppressor of cytokine signaling 1	Socs1	0001558 // regulation of cell growth // inferred from electronic annotation /// 0001932 // regulation of protein amino acid phosphorylation // inferred from direct assay /// 0007242 // intracellular signaling cascade // inferred from electronic annotation /// 0007259 // JAK-STAT cascade // inferred from direct assay /// 0009968 // negative regulation of signal transduction // inferred from electr…	---	0005159 // insulin-like growth factor receptor binding // inferred from electronic annotation /// 0005515 // protein binding // inferred from physical interaction /// 0005515 // protein binding // inferred from electronic annotation /// 0019210 // kinase inhibitor activity // inferred from direct assay /// 0019901 // protein kinase binding // inferred from electronic annotation	---	18858	0.0115308
1460118_at	39.3284	101.255	P	P	2.57461	0.0239258	11	11	BF455409	---	---	---	---	---	---	22065	0.0292661
1449459_s_at	170.65	439.082	P	P	2.573	0.000244141	11	11	AF403041	ankyrin repeat and SOCS box-containing 13	Asb13	0007242 // intracellular signaling cascade // inferred from electronic annotation	---	---	---	21254	0.000310029
1418759_at	17.9745	46.2416	A	P	2.57263	0.0375977	11	11	NM_008978	protein tyrosine phosphatase, non-receptor type 20	Ptpn20	0006470 // protein amino acid dephosphorylation // inferred from electronic annotation /// 0016311 // dephosphorylation // inferred from electronic annotation	0005634 // nucleus // inferred from electronic annotation /// 0005737 // cytoplasm // inferred from electronic annotation /// 0005874 // microtubule // inferred from electronic annotation	0004721 // phosphoprotein phosphatase activity // inferred from electronic annotation /// 0004725 // protein tyrosine phosphatase activity // inferred from electronic annotation /// 0016787 // hydrolase activity // inferred from electronic annotation /// 0016791 // phosphatase activity // inferred from electronic annotation	---	23490	0.0431997
1425394_at	96.6608	248.614	P	P	2.57203	0.000732422	11	11	BC023105	cDNA sequence BC023105	BC023105	---	---	---	---	9903	0.00199617
1422299_a_at	34.9209	89.5796	A	P	2.56522	0.00585938	11	11	NM_029659	serine/threonine/tyrosine interacting-like 1	Styxl1	0006470 // protein amino acid dephosphorylation // inferred from electronic annotation	---	0008138 // protein tyrosine/serine/threonine phosphatase activity // inferred from electronic annotation /// 0016301 // kinase activity // inferred from electronic annotation	---	17980	0.00879559
1441981_at	9.47359	24.2934	A	P	2.56433	0.0375977	11	11	BB149675	transmembrane protease, serine 11f	Tmprss11f	0006508 // proteolysis // inferred from electronic annotation	0016020 // membrane // inferred from electronic annotation /// 0016021 // integral to membrane // inferred from electronic annotation	0003824 // catalytic activity // inferred from electronic annotation /// 0004252 // serine-type endopeptidase activity // inferred from electronic annotation /// 0008233 // peptidase activity // inferred from electronic annotation /// 0016787 // hydrolase activity // inferred from electronic annotation	---	23489	0.0432016
1425411_at	37.0529	94.9062	A	P	2.56137	0.0302734	11	11	BC003725	ADP-ribosylation factor-like 4A	Arl4a	0007264 // small GTPase mediated signal transduction // inferred from electronic annotation	0005622 // intracellular // inferred from electronic annotation /// 0005634 // nucleus // inferred from electronic annotation	0000166 // nucleotide binding // inferred from electronic annotation /// 0003924 // GTPase activity // traceable author statement /// 0005525 // GTP binding // inferred from electronic annotation	---	22826	0.035796
1444980_at	20.9552	53.6135	P	P	2.55848	0.00195313	11	11	BE996518	one cut domain, family member 2	Onecut2	0001889 // liver development // inferred from genetic interaction /// 0001952 // regulation of cell-matrix adhesion // inferred from genetic interaction /// 0002064 // epithelial cell development // inferred from mutant phenotype /// 0006350 // transcription // inferred from electronic annotation /// 0006355 // regulation of transcription, DNA-dependent // inferred from electronic annotation /// …	0005634 // nucleus // inferred by curator /// 0005634 // nucleus // inferred from electronic annotation	0003677 // DNA binding // inferred from direct assay /// 0003677 // DNA binding // inferred from electronic annotation /// 0003700 // transcription factor activity // inferred from direct assay /// 0003700 // transcription factor activity // inferred from electronic annotation /// 0043565 // sequence-specific DNA binding // inferred from electronic annotation	---	14282	0.00369101
1420088_at	3710.32	9487.44	P	P	2.55704	0.000244141	11	11	AI462015	nuclear factor of kappa light polypeptide gene enhancer in B-cells inhibitor, alpha	Nfkbia	0000060 // protein import into nucleus, translocation // inferred from direct assay /// 0031663 // lipopolysaccharide-mediated signaling pathway // inferred from direct assay /// 0032495 // response to muramyl dipeptide // inferred from direct assay /// 0032496 // response to lipopolysaccharide // inferred from direct assay /// 0042127 // regulation of cell proliferation // inferred from direct a…	0005634 // nucleus // inferred from direct assay /// 0005634 // nucleus // inferred from electronic annotation /// 0005737 // cytoplasm // inferred from direct assay /// 0005737 // cytoplasm // inferred from electronic annotation /// 0005829 // cytosol // inferred from direct assay	0005515 // protein binding // inferred from physical interaction /// 0008139 // nuclear localization sequence binding // inferred from electronic annotation /// 0031625 // ubiquitin protein ligase binding // inferred from electronic annotation /// 0042802 // identical protein binding // inferred from electronic annotation /// 0051059 // NF-kappaB binding // inferred from electronic annotation	Apoptosis // GenMAPP /// Apoptosis_GenMAPP // GenMAPP /// Apoptosis_KEGG // GenMAPP	21195	0.000310892
1417654_at	1501.36	3838.76	P	P	2.55685	0.000244141	11	11	BC005679	syndecan 4	Sdc4	---	0009986 // cell surface // inferred from direct assay /// 0016020 // membrane // inferred from electronic annotation /// 0016021 // integral to membrane // inferred from electronic annotation	0008092 // cytoskeletal protein binding // inferred from electronic annotation	---	21118	0.000312026
1429564_at	545.881	1392.95	P	P	2.55176	0.000244141	11	11	AK002387	similar to polycomb group ring finger 5 /// polycomb group ring finger 5	LOC100048247 /// Pcgf5	0006350 // transcription // inferred from electronic annotation /// 0006355 // regulation of transcription, DNA-dependent // inferred from electronic annotation	---	0005515 // protein binding // inferred from electronic annotation /// 0008270 // zinc ion binding // inferred from electronic annotation /// 0046872 // metal ion binding // inferred from electronic annotation	---	21041	0.000313168
1452731_x_at	78.5006	200.189	P	P	2.55016	0.000244141	11	11	BM195235	predicted gene, 100040880 /// predicted gene, 100041195 /// predicted gene, 100041874 /// predicted gene, 100042164 /// predicted gene, 666442 /// predicted gene, 666637 /// RIKEN cDNA B930046C15 gene /// predicted gene, ENSMUSG00000063277 /// predicted gene, ENSMUSG00000068790 /// predicted gene, ENSMUSG00000072735 /// hypothetical LOC100036568 /// similar to 1700001E04Rik protein /// hypothetic…	100040880 /// 100041195 /// 100041874 /// 100042164 /// 666442 /// 666637 /// B930046C15Rik /// ENSMUSG00000063277 /// ENSMUSG00000068790 /// ENSMUSG00000072735 /// LOC100036568 /// LOC100041530 /// LOC671957	---	---	---	---	26985	0.000244186
1421065_at	217.833	555.447	P	P	2.54988	0.00195313	11	11	NM_008413	Janus kinase 2	Jak2	0006468 // protein amino acid phosphorylation // inferred from electronic annotation /// 0006915 // apoptosis // inferred from direct assay /// 0006915 // apoptosis // inferred from mutant phenotype /// 0007167 // enzyme linked receptor protein signaling pathway // inferred from direct assay /// 0007243 // protein kinase cascade // inferred from direct assay /// 0007259 // JAK-STAT cascade // inf…	0005737 // cytoplasm // traceable author statement /// 0005856 // cytoskeleton // inferred from electronic annotation /// 0005901 // caveola // inferred from direct assay /// 0012505 // endomembrane system // inferred from electronic annotation /// 0016020 // membrane // inferred from electronic annotation /// 0045121 // membrane raft // inferred from direct assay	0000166 // nucleotide binding // inferred from electronic annotation /// 0004672 // protein kinase activity // inferred from electronic annotation /// 0004713 // protein tyrosine kinase activity // inferred from direct assay /// 0004713 // protein tyrosine kinase activity // inferred from electronic annotation /// 0004715 // non-membrane spanning protein tyrosine kinase activity // inferred from …	---	14281	0.00369127
1436899_at	804.569	2050.84	P	P	2.54899	0.000244141	11	11	BM937429	zinc finger with UFM1-specific peptidase domain	Zufsp	---	0005622 // intracellular // inferred from electronic annotation	0008270 // zinc ion binding // inferred from electronic annotation /// 0046872 // metal ion binding // inferred from electronic annotation	---	20964	0.000314318
1456732_at	14.7615	37.618	A	P	2.54839	0.0185547	11	11	BB503189	Glycerol-3-phosphate dehydrogenase 1 (soluble)	Gpd1	0005975 // carbohydrate metabolic process // inferred from electronic annotation /// 0006072 // glycerol-3-phosphate metabolic process // inferred from mutant phenotype /// 0006072 // glycerol-3-phosphate metabolic process // inferred from electronic annotation /// 0006094 // gluconeogenesis // inferred from mutant phenotype /// 0008152 // metabolic process // inferred from electronic annotation …	0005625 // soluble fraction // inferred from electronic annotation /// 0005737 // cytoplasm // inferred from electronic annotation /// 0005829 // cytosol // inferred from electronic annotation /// 0009331 // glycerol-3-phosphate dehydrogenase complex // traceable author statement /// 0009331 // glycerol-3-phosphate dehydrogenase complex // inferred from electronic annotation	0003824 // catalytic activity // inferred from electronic annotation /// 0004367 // glycerol-3-phosphate dehydrogenase (NAD+) activity // inferred from electronic annotation /// 0004368 // glycerol-3-phosphate dehydrogenase activity // inferred from electronic annotation /// 0005488 // binding // inferred from electronic annotation /// 0016491 // oxidoreductase activity // inferred from electroni…	---	21238	0.02358
1441110_at	9.16113	23.3294	A	P	2.54656	0.00195313	11	11	BB280837	leucine-rich repeat, immunoglobulin-like and transmembrane domains 1	Lrit1	---	0005783 // endoplasmic reticulum // inferred from electronic annotation /// 0005789 // endoplasmic reticulum membrane // inferred from electronic annotation /// 0016020 // membrane // inferred from electronic annotation /// 0016021 // integral to membrane // inferred from electronic annotation /// 0030176 // integral to endoplasmic reticulum membrane // inferred from electronic annotation	0005515 // protein binding // inferred from electronic annotation	---	14280	0.00369153
1450033_a_at	1384.19	3524.24	P	P	2.54607	0.000244141	11	11	AW214029	signal transducer and activator of transcription 1	Stat1	0006350 // transcription // inferred from mutant phenotype /// 0006350 // transcription // inferred from electronic annotation /// 0006355 // regulation of transcription, DNA-dependent // inferred from electronic annotation /// 0007165 // signal transduction // inferred from electronic annotation /// 0019221 // cytokine and chemokine mediated signaling pathway // inferred from direct assay /// 00…	0005634 // nucleus // inferred from direct assay /// 0005634 // nucleus // inferred from electronic annotation /// 0005737 // cytoplasm // inferred from direct assay /// 0005737 // cytoplasm // inferred from electronic annotation	0003677 // DNA binding // inferred from electronic annotation /// 0003700 // transcription factor activity // inferred from mutant phenotype /// 0003700 // transcription factor activity // inferred from electronic annotation /// 0004871 // signal transducer activity // inferred from electronic annotation /// 0005509 // calcium ion binding // inferred from electronic annotation /// 0005515 // prot…	TGF_Beta_Signaling_Pathway // GenMAPP	20887	0.000315477
1443929_at	35.9238	91.4622	A	P	2.54601	0.00805664	11	11	BG083020	predicted gene, ENSMUSG00000073641	ENSMUSG00000073641	---	---	---	---	18857	0.0115315
1421328_at	25.4032	64.6446	A	P	2.54475	0.000732422	11	11	BM937510	hypothetical protein A730034C02 /// microtubule-associated protein 2	A730034C02 /// Mtap2	0001578 // microtubule bundle formation // inferred from mutant phenotype /// 0007026 // negative regulation of microtubule depolymerization // inferred from electronic annotation /// 0016358 // dendrite development // inferred from mutant phenotype /// 0018107 // peptidyl-threonine phosphorylation // inferred from direct assay	0005737 // cytoplasm // inferred from direct assay /// 0005874 // microtubule // inferred from electronic annotation /// 0005875 // microtubule associated complex // traceable author statement /// 0030425 // dendrite // inferred from direct assay /// 0043025 // cell soma // inferred from direct assay /// 0043198 // dendritic shaft // inferred from direct assay	0005515 // protein binding // inferred from physical interaction /// 0005516 // calmodulin binding // inferred from electronic annotation /// 0005519 // cytoskeletal regulatory protein binding // traceable author statement	MAPK_Cascade // GenMAPP	9902	0.00199637
1457969_at	38.5296	98.028	A	P	2.54423	0.00292969	11	11	AI482417	RAB interacting factor	Rabif	0006810 // transport // inferred from electronic annotation /// 0007264 // small GTPase mediated signal transduction // inferred from electronic annotation /// 0015031 // protein transport // inferred from electronic annotation	---	0005085 // guanyl-nucleotide exchange factor activity // inferred from electronic annotation /// 0008270 // zinc ion binding // inferred from electronic annotation /// 0008270 // zinc ion binding // inferred from sequence or structural similarity /// 0046872 // metal ion binding // inferred from electronic annotation	---	15650	0.00505255
1449858_at	111.357	282.465	P	P	2.53656	0.000732422	11	11	NM_019388	CD86 antigen	Cd86	---	0009897 // external side of plasma membrane // inferred from direct assay /// 0016020 // membrane // inferred from electronic annotation /// 0016021 // integral to membrane // inferred from electronic annotation /// 0043231 // intracellular membrane-bounded organelle // inferred from direct assay	0004872 // receptor activity // inferred from electronic annotation	Inflammatory_Response_Pathway // GenMAPP	9900	0.00199677
1420884_at	123.367	312.862	P	P	2.53603	0.000244141	11	11	AK008863	sarcolipin	Sln	0051924 // regulation of calcium ion transport // inferred from sequence or structural similarity	0016020 // membrane // inferred from electronic annotation /// 0016021 // integral to membrane // inferred from electronic annotation /// 0016529 // sarcoplasmic reticulum // inferred from electronic annotation /// 0016529 // sarcoplasmic reticulum // inferred from sequence or structural similarity /// 0033017 // sarcoplasmic reticulum membrane // inferred from electronic annotation	0005515 // protein binding // inferred from sequence or structural similarity /// 0030234 // enzyme regulator activity // inferred from electronic annotation	---	20810	0.000316644
1448748_at	520.304	1318.17	P	P	2.53346	0.000244141	11	11	AF181829	pleckstrin	Plek	0007242 // intracellular signaling cascade // inferred from electronic annotation	---	---	---	20733	0.00031782
1418806_at	120.082	304.104	P	P	2.53248	0.00585938	11	11	NM_007782	colony stimulating factor 3 receptor (granulocyte)	Csf3r	0007155 // cell adhesion // inferred from electronic annotation /// 0030593 // neutrophil chemotaxis // inferred from mutant phenotype	0016020 // membrane // inferred from electronic annotation /// 0016021 // integral to membrane // inferred from electronic annotation	0004872 // receptor activity // inferred from electronic annotation /// 0004896 // hematopoietin/interferon-class (D200-domain) cytokine receptor activity // inferred from electronic annotation /// 0005515 // protein binding // inferred from electronic annotation	---	17979	0.00879608
1416007_at	19.0829	48.3058	A	P	2.53137	0.00415039	11	11	AV172776	special AT-rich sequence binding protein 1	Satb1	0000122 // negative regulation of transcription from RNA polymerase II promoter // inferred from direct assay /// 0000122 // negative regulation of transcription from RNA polymerase II promoter // not recorded /// 0006325 // establishment or maintenance of chromatin architecture // inferred from direct assay /// 0006355 // regulation of transcription, DNA-dependent // inferred from direct assay /…	0000785 // chromatin // inferred from direct assay /// 0005634 // nucleus // inferred from electronic annotation /// 0005720 // nuclear heterochromatin // inferred from direct assay /// 0016363 // nuclear matrix // inferred from direct assay	0003677 // DNA binding // inferred from direct assay /// 0003677 // DNA binding // inferred from electronic annotation /// 0003700 // transcription factor activity // inferred from direct assay /// 0003700 // transcription factor activity // inferred from electronic annotation /// 0016564 // transcription repressor activity // inferred from direct assay /// 0043565 // sequence-specific DNA bindin…	---	16896	0.00662991
1443299_at	43.531	110.189	P	P	2.53128	0.000244141	11	11	BB480432	PDZ and LIM domain 3	Pdlim3	0007015 // actin filament organization // inferred from direct assay /// 0007507 // heart development // inferred from mutant phenotype /// 0007519 // skeletal muscle development // inferred from mutant phenotype	0005737 // cytoplasm // inferred from electronic annotation /// 0015629 // actin cytoskeleton // inferred from physical interaction /// 0030018 // Z disc // traceable author statement	0005515 // protein binding // traceable author statement /// 0005515 // protein binding // inferred from electronic annotation /// 0008092 // cytoskeletal protein binding // inferred from physical interaction /// 0008270 // zinc ion binding // inferred from electronic annotation /// 0008307 // structural constituent of muscle // inferred from direct assay /// 0008307 // structural constituent of …	---	20655	0.00031902
1442936_at	72.2843	182.962	P	P	2.53115	0.000732422	11	11	AV229522	---	---	---	---	---	---	9899	0.00199698
1448881_at	468.591	1185.69	P	P	2.53034	0.000244141	11	11	NM_017370	haptoglobin	Hp	0006508 // proteolysis // inferred from electronic annotation	0005576 // extracellular region // inferred from electronic annotation	0003824 // catalytic activity // inferred from electronic annotation /// 0004252 // serine-type endopeptidase activity // inferred from electronic annotation /// 0030492 // hemoglobin binding // inferred from electronic annotation	---	20578	0.000320214
1433428_x_at	1085.26	2743.78	P	P	2.52823	0.000244141	11	11	AW321975	transglutaminase 2, C polypeptide	Tgm2	0007186 // G-protein coupled receptor protein signaling pathway // traceable author statement /// 0007200 // G-protein signaling, coupled to IP3 second messenger (phospholipase C activating) // not recorded /// 0018149 // peptide cross-linking // traceable author statement /// 0018149 // peptide cross-linking // inferred from electronic annotation /// 0045785 // positive regulation of cell adhesi…	0005578 // proteinaceous extracellular matrix // traceable author statement /// 0005737 // cytoplasm // not recorded /// 0005829 // cytosol // traceable author statement /// 0016020 // membrane // traceable author statement	0003810 // protein-glutamine gamma-glutamyltransferase activity // inferred from mutant phenotype /// 0003810 // protein-glutamine gamma-glutamyltransferase activity // inferred from electronic annotation /// 0005509 // calcium ion binding // non-traceable author statement /// 0005509 // calcium ion binding // inferred from electronic annotation /// 0005525 // GTP binding // non-traceable author …	---	20557	0.000320541
1452426_x_at	539.568	1364.07	P	P	2.52808	0.000244141	11	11	BC004065	---	---	---	---	---	---	20556	0.000320557
1439015_at	48.8759	123.178	A	P	2.52022	0.00805664	11	11	AV221299	glial cell line derived neurotrophic factor family receptor alpha 1	Gfra1	0007169 // transmembrane receptor protein tyrosine kinase signaling pathway // traceable author statement /// 0007399 // nervous system development // inferred from mutant phenotype /// 0009653 // anatomical structure morphogenesis // traceable author statement	0005886 // plasma membrane // inferred from electronic annotation /// 0016020 // membrane // inferred from electronic annotation /// 0019898 // extrinsic to membrane // traceable author statement /// 0031225 // anchored to membrane // inferred from electronic annotation	0004872 // receptor activity // traceable author statement /// 0004872 // receptor activity // inferred from electronic annotation	Circadian_Exercise // GenMAPP	18856	0.0115321
1439768_x_at	829.015	2088.89	P	P	2.51973	0.000244141	11	11	BB271145	sema domain, immunoglobulin domain (Ig), TM domain, and short cytoplasmic domain	Sema4f	0007275 // multicellular organismal development // inferred from electronic annotation /// 0007399 // nervous system development // inferred from electronic annotation /// 0030154 // cell differentiation // inferred from electronic annotation /// 0030517 // negative regulation of axon extension // not recorded /// 0031290 // retinal ganglion cell axon guidance // not recorded	0000299 // integral to membrane of membrane fraction // not recorded /// 0005886 // plasma membrane // inferred from direct assay /// 0016020 // membrane // inferred from electronic annotation /// 0016021 // integral to membrane // not recorded /// 0016021 // integral to membrane // inferred from electronic annotation /// 0019717 // synaptosome // not recorded /// 0045202 // synapse // not record…	0004872 // receptor activity // inferred from electronic annotation /// 0005515 // protein binding // inferred from physical interaction	---	20554	0.000320588
1449037_at	490.577	1234.7	P	P	2.51683	0.000732422	11	11	AI467599	cAMP responsive element modulator	Crem	0006350 // transcription // inferred from electronic annotation /// 0006355 // regulation of transcription, DNA-dependent // inferred from electronic annotation /// 0007283 // spermatogenesis // inferred from mutant phenotype /// 0007283 // spermatogenesis // traceable author statement	0005634 // nucleus // inferred from direct assay /// 0005634 // nucleus // inferred from electronic annotation /// 0005667 // transcription factor complex // inferred from direct assay	0003677 // DNA binding // inferred from direct assay /// 0003677 // DNA binding // inferred from electronic annotation /// 0003700 // transcription factor activity // inferred from electronic annotation /// 0005515 // protein binding // inferred from electronic annotation /// 0043565 // sequence-specific DNA binding // inferred from electronic annotation /// 0046983 // protein dimerization activi…	---	9898	0.00199718
1435313_at	145.133	364.824	P	P	2.51373	0.000244141	11	11	BB770873	Cd200 receptor 2 /// CD200 receptor 4 /// RIKEN cDNA F630003A18 gene	Cd200r2 /// Cd200r4 /// F630003A18Rik	---	0009897 // external side of plasma membrane // inferred from direct assay	0004872 // receptor activity // inferred from direct assay /// 0004872 // receptor activity // inferred from electronic annotation /// 0005515 // protein binding // inferred from physical interaction	---	20553	0.000320604
1417822_at	822.56	2064.56	P	P	2.50992	0.000244141	11	11	NM_033075	DNA segment, Chr 17, human D6S56E 5	D17H6S56E-5	0019058 // viral infectious cycle // inferred from electronic annotation	0019028 // viral capsid // inferred from electronic annotation /// 0019031 // viral envelope // inferred from electronic annotation	0005198 // structural molecule activity // inferred from electronic annotation	---	20552	0.000320619
1427515_at	38.7878	97.2048	P	P	2.50607	0.000732422	11	11	BB637972	pigeon homolog (Drosophila)	Pion	0006508 // proteolysis // inferred from electronic annotation	---	0004197 // cysteine-type endopeptidase activity // inferred from electronic annotation	---	9896	0.00199758
1452397_at	71.1836	178.123	P	P	2.5023	0.000244141	11	11	BE196832	RIKEN cDNA 2810474O19 gene	2810474O19Rik	---	---	---	---	20551	0.000320635
1425728_at	79.1917	197.99	P	P	2.50013	0.00292969	11	11	BC022776	predicted gene, OTTMUSG00000005523	OTTMUSG00000005523	---	---	---	---	15649	0.00505287
1416318_at	168.863	421.919	P	P	2.49858	0.00195313	11	11	AF426024	serine (or cysteine) peptidase inhibitor, clade B, member 1a	Serpinb1a	0042176 // regulation of protein catabolic process // inferred from physical interaction	0005737 // cytoplasm // inferred from electronic annotation	0004866 // endopeptidase inhibitor activity // inferred from electronic annotation /// 0004867 // serine-type endopeptidase inhibitor activity // inferred from electronic annotation	---	14279	0.00369178
1425909_at	35.485	88.5057	A	P	2.49417	0.0239258	11	11	BC005705	predicted gene, ENSMUSG00000042973	ENSMUSG00000042973	---	---	---	---	22064	0.0292675
1449297_at	166.132	414.239	P	P	2.49344	0.000732422	11	11	NM_009808	caspase 12 /// hypothetical protein LOC100044205	Casp12 /// LOC100044205	0006508 // proteolysis // inferred from reviewed computational analysis /// 0006508 // proteolysis // inferred from electronic annotation /// 0006915 // apoptosis // inferred from electronic annotation /// 0006917 // induction of apoptosis // inferred from reviewed computational analysis /// 0006926 // virus-infected cell apoptosis // inferred from direct assay /// 0030968 // endoplasmic reticulu…	0005622 // intracellular // inferred from electronic annotation /// 0005783 // endoplasmic reticulum // traceable author statement	0005515 // protein binding // inferred from physical interaction /// 0005515 // protein binding // inferred from electronic annotation /// 0008233 // peptidase activity // inferred from reviewed computational analysis /// 0008233 // peptidase activity // inferred from electronic annotation /// 0008234 // cysteine-type peptidase activity // inferred from electronic annotation /// 0016787 // hydrol…	---	9895	0.00199778
1432971_at	28.6083	71.318	A	P	2.49291	0.0375977	11	11	AK014916	RIKEN cDNA 4921518B13 gene	4921518B13Rik	---	---	---	---	23488	0.0432034
1445116_at	68.8798	171.496	P	P	2.48979	0.000244141	11	11	BG065809	---	---	---	---	---	---	20546	0.000320713
1444749_at	77.908	193.971	P	P	2.48974	0.00415039	11	11	BB427399	---	---	---	---	---	---	16895	0.00663031
1419884_at	58.1042	144.664	A	P	2.48973	0.0375977	11	11	BF658463	---	---	---	---	---	---	23487	0.0432053
1417426_at	2202.16	5481.84	P	P	2.4893	0.000244141	11	11	NM_011157	serglycin	Srgn	0001503 // ossification // inferred from electronic annotation /// 0006915 // apoptosis // inferred from electronic annotation /// 0006915 // apoptosis // inferred from sequence or structural similarity /// 0030502 // negative regulation of bone mineralization // inferred from electronic annotation /// 0030502 // negative regulation of bone mineralization // inferred from sequence or structural s…	0005576 // extracellular region // inferred from electronic annotation /// 0005615 // extracellular space // inferred from electronic annotation /// 0005615 // extracellular space // inferred from sequence or structural similarity /// 0005794 // Golgi apparatus // inferred from electronic annotation /// 0005794 // Golgi apparatus // inferred from sequence or structural similarity /// 0042629 // m…	0005515 // protein binding // inferred from physical interaction /// 0005515 // protein binding // inferred from electronic annotation /// 0005515 // protein binding // inferred from sequence or structural similarity	---	20545	0.000320728
1426632_at	61.0642	151.885	A	P	2.4873	0.0107422	11	11	AW553424	potassium channel tetramerisation domain containing 14	Kctd14	0006813 // potassium ion transport // inferred from electronic annotation	0008076 // voltage-gated potassium channel complex // inferred from electronic annotation /// 0016020 // membrane // inferred from electronic annotation	0005216 // ion channel activity // inferred from electronic annotation /// 0005249 // voltage-gated potassium channel activity // inferred from electronic annotation /// 0005515 // protein binding // inferred from electronic annotation	---	19651	0.0147541
1433691_at	89.6358	222.718	A	P	2.4847	0.00292969	11	11	BQ176864	protein phosphatase 1, regulatory (inhibitor) subunit 3C	Ppp1r3c	0005975 // carbohydrate metabolic process // inferred from electronic annotation /// 0005977 // glycogen metabolic process // inferred from direct assay /// 0005977 // glycogen metabolic process // inferred from electronic annotation /// 0005978 // glycogen biosynthetic process // inferred from mutant phenotype /// 0006605 // protein targeting // traceable author statement	---	0005515 // protein binding // traceable author statement	Circadian_Exercise // GenMAPP	15648	0.00505319
1426013_s_at	145.75	361.99	P	P	2.48363	0.000244141	11	11	BC024961	pleckstrin homology domain containing, family A (phosphoinositide binding specific) member 4	Plekha4	---	0005737 // cytoplasm // inferred from electronic annotation /// 0016020 // membrane // inferred from electronic annotation	0008289 // lipid binding // inferred from electronic annotation	---	20544	0.000320744
1419004_s_at	919.595	2281.38	P	P	2.48085	0.000244141	11	11	L16462	B-cell leukemia/lymphoma 2 related protein A1a /// B-cell leukemia/lymphoma 2 related protein A1b /// B-cell leukemia/lymphoma 2 related protein A1d	Bcl2a1a /// Bcl2a1b /// Bcl2a1d	0001782 // B cell homeostasis // inferred from direct assay /// 0006915 // apoptosis // inferred from electronic annotation /// 0042981 // regulation of apoptosis // inferred from electronic annotation /// 0043066 // negative regulation of apoptosis // inferred from direct assay	0005737 // cytoplasm // inferred from electronic annotation	0005515 // protein binding // inferred from physical interaction	Apoptosis_KEGG // GenMAPP	20543	0.00032076
1456549_at	26.5112	65.7386	A	P	2.47966	0.0107422	11	11	BF319483	gene model 550, (NCBI)	Gm550	---	---	---	---	19650	0.0147548
1446939_at	68.3901	169.486	P	P	2.47823	0.000244141	11	11	AU040162	---	---	---	---	---	---	20541	0.000320791
1418095_at	221.155	547.164	P	P	2.47412	0.000244141	11	11	NM_025357	small muscle protein, X-linked	Smpx	---	0005634 // nucleus // inferred from direct assay /// 0005737 // cytoplasm // inferred from direct assay	---	Striated_muscle_contraction // GenMAPP	26986	0.000244177
1420677_x_at	215.859	533.322	P	P	2.4707	0.000244141	11	11	NM_025984	late cornified envelope 1A1	Lce1a1	---	---	---	---	20540	0.000320807
1443154_at	46.2358	114.187	A	P	2.46967	0.0375977	11	11	AV321900	hypothetical protein 6030438J01	6030438J01	---	---	---	---	23486	0.0432071
1425012_at	34.0106	83.9584	P	P	2.4686	0.0141602	11	11	BC010725	guanine nucleotide binding protein (G protein), gamma 5	Gng5	0007165 // signal transduction // inferred from electronic annotation /// 0007186 // G-protein coupled receptor protein signaling pathway // inferred from electronic annotation	0005834 // heterotrimeric G-protein complex // inferred from electronic annotation /// 0005886 // plasma membrane // inferred from electronic annotation /// 0016020 // membrane // inferred from electronic annotation	0004871 // signal transducer activity // inferred from electronic annotation	Calcium_regulation_in_cardiac_cells // GenMAPP /// G_Protein_Signaling // GenMAPP /// Smooth_muscle_contraction // GenMAPP	20467	0.0186732
1424965_at	239.612	591.444	P	P	2.46834	0.000244141	11	11	BC026563	leupaxin	Lpxn	---	0005737 // cytoplasm // inferred from electronic annotation	0008270 // zinc ion binding // inferred from electronic annotation /// 0046872 // metal ion binding // inferred from electronic annotation	---	20539	0.000320822
1449720_at	14.8899	36.7381	A	P	2.46731	0.0239258	11	11	AI552528	---	---	---	---	---	---	22063	0.0292688
1421457_a_at	78.6397	193.747	P	P	2.46373	0.000732422	11	11	NM_023380	SAM domain, SH3 domain and nuclear localization signals, 1	Samsn1	---	0005737 // cytoplasm // not recorded	0001784 // phosphotyrosine binding // not recorded	---	9894	0.00199799
1420150_at	395.853	975.094	P	P	2.46328	0.00292969	11	11	AI596360	splA/ryanodine receptor domain and SOCS box containing 1	Spsb1	0007242 // intracellular signaling cascade // inferred from electronic annotation	0005737 // cytoplasm // inferred from electronic annotation	0004872 // receptor activity // inferred from electronic annotation	---	15647	0.00505351
1425275_at	70.2584	173.056	A	P	2.46313	0.0285645	11	11	AF289490	aspartate-beta-hydroxylase	Asph	0018193 // peptidyl-amino acid modification // inferred from electronic annotation /// 0055114 // oxidation reduction // inferred from electronic annotation	0005783 // endoplasmic reticulum // inferred from electronic annotation /// 0005789 // endoplasmic reticulum membrane // inferred from electronic annotation /// 0016020 // membrane // inferred from electronic annotation /// 0016021 // integral to membrane // inferred from sequence or structural similarity /// 0016021 // integral to membrane // inferred from electronic annotation /// 0030176 // in…	0004597 // peptide-aspartate beta-dioxygenase activity // inferred from sequence or structural similarity /// 0004597 // peptide-aspartate beta-dioxygenase activity // inferred from electronic annotation /// 0005488 // binding // inferred from electronic annotation /// 0005506 // iron ion binding // inferred from electronic annotation /// 0016491 // oxidoreductase activity // inferred from electr…	---	22122	0.0348501
1421365_at	105.651	260.079	P	P	2.46169	0.000732422	11	11	NM_008046	follistatin	Fst	0007276 // gamete generation // inferred from genetic interaction /// 0007389 // pattern specification process // inferred from mutant phenotype /// 0008585 // female gonad development // inferred from mutant phenotype /// 0030509 // BMP signaling pathway // inferred from genetic interaction /// 0031069 // hair follicle morphogenesis // inferred from mutant phenotype /// 0042475 // odontogenesis …	0005576 // extracellular region // inferred from electronic annotation	0043395 // heparan sulfate proteoglycan binding // inferred from electronic annotation	TGF_Beta_Signaling_Pathway // GenMAPP	9892	0.00199839
1426092_a_at	35.1084	86.3661	A	P	2.45999	0.0107422	11	11	AF220141	tripartite motif-containing 34	Trim34	---	0005622 // intracellular // inferred from electronic annotation	0005515 // protein binding // inferred from electronic annotation /// 0008270 // zinc ion binding // inferred from electronic annotation /// 0046872 // metal ion binding // inferred from electronic annotation	---	19649	0.0147556
1427932_s_at	3053.23	7510.56	P	P	2.45987	0.000244141	11	11	BI076834	RIKEN cDNA 1200003I10 gene /// RIKEN cDNA 1200015M12 gene /// RIKEN cDNA 1200016E24 gene /// RIKEN cDNA A130040M12 gene /// RIKEN cDNA E430024C06 gene	1200003I10Rik /// 1200015M12Rik /// 1200016E24Rik /// A130040M12Rik /// E430024C06Rik	---	---	---	---	20538	0.000320838
1439398_x_at	170.28	417.739	A	P	2.45325	0.0375977	11	11	BB266960	nasal embryonic LHRH factor	Nelf	---	0005886 // plasma membrane // inferred from electronic annotation /// 0016020 // membrane // inferred from electronic annotation	---	---	23485	0.0432089
1428767_at	311.246	762.835	P	P	2.4509	0.00805664	11	11	AK007710	gasdermin D	Gsdmd	---	---	---	---	18855	0.0115327
1434939_at	53.6998	131.594	A	P	2.45056	0.00415039	11	11	BB437522	forkhead box F1a	Foxf1a	0001570 // vasculogenesis // inferred from mutant phenotype /// 0006350 // transcription // inferred from electronic annotation /// 0006355 // regulation of transcription, DNA-dependent // inferred from electronic annotation /// 0009887 // organ morphogenesis // inferred from mutant phenotype /// 0030198 // extracellular matrix organization and biogenesis // inferred from genetic interaction /// …	0005634 // nucleus // inferred from electronic annotation	0003677 // DNA binding // inferred from direct assay /// 0003700 // transcription factor activity // inferred from electronic annotation /// 0043565 // sequence-specific DNA binding // inferred from electronic annotation	---	16894	0.0066307
1427041_at	396.25	969.392	P	P	2.44641	0.000244141	11	11	BB262491	cDNA sequence BC013712	BC013712	---	---	---	---	20537	0.000320853
1444353_at	28.7039	70.1447	M	P	2.44374	0.0302734	11	11	BB359573	RIKEN cDNA C030040A22 gene	C030040A22Rik	---	---	---	---	22825	0.0357975
1416997_a_at	389.479	949.377	P	P	2.43756	0.000244141	11	11	NM_010404	huntingtin-associated protein 1	Hap1	0047496 // vesicle transport along microtubule // inferred from mutant phenotype	0016023 // cytoplasmic membrane-bounded vesicle // inferred from direct assay	0005515 // protein binding // inferred from physical interaction	---	20536	0.000320869
1433044_at	8.49259	20.681	A	P	2.43518	0.0375977	11	11	AK017328	versican	Vcan	0007155 // cell adhesion // inferred from electronic annotation /// 0007507 // heart development // inferred from mutant phenotype	0005576 // extracellular region // inferred from electronic annotation /// 0005578 // proteinaceous extracellular matrix // inferred from direct assay /// 0005578 // proteinaceous extracellular matrix // inferred from electronic annotation	0005488 // binding // inferred from electronic annotation /// 0005509 // calcium ion binding // inferred from electronic annotation /// 0005529 // sugar binding // inferred from electronic annotation /// 0005540 // hyaluronic acid binding // inferred from electronic annotation	---	23484	0.0432108
1422375_a_at	126.406	307.528	P	P	2.43286	0.0185547	11	11	NM_009710	ADP-ribosyltransferase 1	Art1	0006471 // protein amino acid ADP-ribosylation // inferred from electronic annotation	0016020 // membrane // inferred from electronic annotation /// 0016529 // sarcoplasmic reticulum // inferred from electronic annotation /// 0031225 // anchored to membrane // inferred from electronic annotation /// 0033017 // sarcoplasmic reticulum membrane // inferred from electronic annotation	0003950 // NAD+ ADP-ribosyltransferase activity // inferred from direct assay /// 0003956 // NAD(P)+-protein-arginine ADP-ribosyltransferase activity // inferred from electronic annotation /// 0016740 // transferase activity // inferred from electronic annotation /// 0016757 // transferase activity, transferring glycosyl groups // inferred from electronic annotation	---	21237	0.0235811
1460062_at	24.566	59.7582	A	P	2.43256	0.0375977	11	11	AW122265	pleckstrin homology domain containing, family H (with MyTH4 domain) member 2	Plekhh2	---	0005737 // cytoplasm // inferred from electronic annotation /// 0005856 // cytoskeleton // inferred from electronic annotation /// 0016020 // membrane // inferred from electronic annotation /// 0016021 // integral to membrane // inferred from electronic annotation	0005488 // binding // inferred from electronic annotation	---	23483	0.0432126
1450672_a_at	437.876	1065.06	P	P	2.43233	0.000244141	11	11	NM_011637	three prime repair exonuclease 1	Trex1	0006281 // DNA repair // inferred from electronic annotation /// 0006974 // response to DNA damage stimulus // inferred from electronic annotation	0005622 // intracellular // inferred from electronic annotation /// 0005634 // nucleus // inferred from electronic annotation	0000287 // magnesium ion binding // inferred from electronic annotation /// 0003676 // nucleic acid binding // inferred from electronic annotation /// 0003697 // single-stranded DNA binding // inferred from direct assay /// 0004518 // nuclease activity // inferred from electronic annotation /// 0004527 // exonuclease activity // inferred from electronic annotation /// 0008408 // 3'-5' exonuclease…	---	20535	0.000320885
1459144_at	166.334	403.668	P	P	2.42686	0.0107422	11	11	BB518323	---	---	---	---	---	---	19648	0.0147563
1451821_a_at	198.72	481.814	P	P	2.42459	0.000244141	11	11	U83636	nuclear antigen Sp100	Sp100	---	0005634 // nucleus // not recorded /// 0005634 // nucleus // inferred from electronic annotation /// 0005694 // chromosome // inferred from electronic annotation /// 0016605 // PML body // not recorded	0003677 // DNA binding // inferred from electronic annotation /// 0005488 // binding // inferred from electronic annotation	---	20534	0.0003209
1421550_a_at	231.395	560.628	P	P	2.42281	0.00415039	11	11	NM_030684	tripartite motif-containing 34	Trim34	---	0005622 // intracellular // inferred from electronic annotation	0005515 // protein binding // inferred from electronic annotation /// 0008270 // zinc ion binding // inferred from electronic annotation /// 0046872 // metal ion binding // inferred from electronic annotation	---	16893	0.00663109
1444564_at	69.375	168.035	A	P	2.42213	0.0302734	11	11	AV332635	apolipoprotein D /// similar to apolipoprotein D	Apod /// LOC100047583	0006810 // transport // inferred from electronic annotation	0005576 // extracellular region // inferred from electronic annotation /// 0005622 // intracellular // inferred from direct assay	0005215 // transporter activity // inferred from electronic annotation /// 0005488 // binding // inferred from electronic annotation /// 0005501 // retinoid binding // inferred from electronic annotation /// 0005515 // protein binding // inferred from electronic annotation /// 0008289 // lipid binding // inferred from electronic annotation	---	22824	0.0357991
1432255_at	22.2229	53.8062	A	P	2.42121	0.00585938	11	11	AK020408	microtubule associated serine/threonine kinase 1	Mast1	0006468 // protein amino acid phosphorylation // inferred from electronic annotation /// 0006468 // protein amino acid phosphorylation // inferred from sequence or structural similarity /// 0007010 // cytoskeleton organization and biogenesis // inferred from direct assay /// 0007243 // protein kinase cascade // inferred from sequence or structural similarity	0005737 // cytoplasm // inferred from electronic annotation /// 0005856 // cytoskeleton // inferred from electronic annotation /// 0005886 // plasma membrane // inferred from electronic annotation /// 0016020 // membrane // inferred from electronic annotation /// 0016020 // membrane // inferred from direct assay	0000166 // nucleotide binding // inferred from electronic annotation /// 0000287 // magnesium ion binding // inferred from electronic annotation /// 0000287 // magnesium ion binding // inferred from sequence or structural similarity /// 0004672 // protein kinase activity // inferred from electronic annotation /// 0004674 // protein serine/threonine kinase activity // inferred from electronic anno…	---	17978	0.00879657
1460699_at	261.88	633.028	P	P	2.41724	0.000244141	11	11	AA208652	predicted gene, 100043030 /// predicted gene, 100043572 /// predicted gene, ENSMUSG00000050621 /// predicted gene, OTTMUSG00000023292 /// ribosomal protein S27	100043030 /// 100043572 /// ENSMUSG00000050621 /// OTTMUSG00000023292 /// Rps27	0006412 // translation // inferred from electronic annotation	0005622 // intracellular // inferred from electronic annotation /// 0005840 // ribosome // inferred from electronic annotation /// 0030529 // ribonucleoprotein complex // inferred from electronic annotation	0003735 // structural constituent of ribosome // inferred from electronic annotation /// 0005515 // protein binding // inferred from physical interaction /// 0008270 // zinc ion binding // inferred from electronic annotation /// 0046872 // metal ion binding // inferred from electronic annotation	---	20533	0.000320916
1432911_at	22.7188	54.8418	M	P	2.41394	0.0239258	11	11	AK019904	scaffold attachment factor B	Safb	0030520 // estrogen receptor signaling pathway // inferred from mutant phenotype /// 0040007 // growth // inferred from mutant phenotype /// 0042445 // hormone metabolic process // inferred from mutant phenotype	---	---	---	22062	0.0292701
1428663_at	54.5436	131.456	P	P	2.4101	0.000732422	11	11	AK017223	RIKEN cDNA 5133401H06 gene	5133401H06Rik	---	---	---	---	9891	0.00199859
1431008_at	564.128	1358.5	P	P	2.40814	0.000244141	11	11	BG916808	RIKEN cDNA 0610037M15 gene /// histocompatibility 2, Q region locus 6	0610037M15Rik /// H2-Q6	0002474 // antigen processing and presentation of peptide antigen via MHC class I // inferred from electronic annotation /// 0006955 // immune response // inferred from electronic annotation /// 0019882 // antigen processing and presentation // inferred from electronic annotation /// 0019885 // antigen processing and presentation of endogenous peptide antigen via MHC class I // inferred by curator	0009986 // cell surface // inferred from direct assay /// 0016020 // membrane // inferred from electronic annotation /// 0016021 // integral to membrane // inferred from electronic annotation /// 0042612 // MHC class I protein complex // inferred from electronic annotation	0042605 // peptide antigen binding // inferred from direct assay	---	20532	0.000320932
1417872_at	864.038	2078.16	P	P	2.40517	0.000244141	11	11	U41739	four and a half LIM domains 1	Fhl1	0007275 // multicellular organismal development // inferred from electronic annotation /// 0030154 // cell differentiation // inferred from electronic annotation	0005634 // nucleus // inferred from electronic annotation /// 0005737 // cytoplasm // inferred from electronic annotation	0008270 // zinc ion binding // inferred from electronic annotation /// 0046872 // metal ion binding // inferred from electronic annotation	---	20531	0.000320947
1431043_at	136.381	327.986	P	P	2.40492	0.000244141	11	11	W78395	kelch repeat and BTB (POZ) domain containing 5	Kbtbd5	---	---	0005515 // protein binding // inferred from electronic annotation	---	20530	0.000320963
1419759_at	38.1336	91.6936	A	P	2.40454	0.00415039	11	11	M30697	ATP-binding cassette, sub-family B (MDR/TAP), member 1A	Abcb1a	0006810 // transport // inferred from electronic annotation /// 0015893 // drug transport // inferred from direct assay	0016020 // membrane // inferred from electronic annotation /// 0016021 // integral to membrane // inferred from electronic annotation /// 0046581 // intercellular canaliculus // inferred from direct assay	0000166 // nucleotide binding // inferred from electronic annotation /// 0005524 // ATP binding // inferred from electronic annotation /// 0008559 // xenobiotic-transporting ATPase activity // inferred from electronic annotation /// 0016787 // hydrolase activity // inferred from electronic annotation /// 0016887 // ATPase activity // inferred from electronic annotation /// 0017111 // nucleoside-t…	---	16892	0.00663148
1439624_at	18.2309	43.8216	P	P	2.4037	0.0175781	11	11	AA572504	UDP glucuronosyltransferase 2 family, polypeptide B35	Ugt2b35	0008152 // metabolic process // inferred from electronic annotation	---	0015020 // glucuronosyltransferase activity // inferred from electronic annotation /// 0016740 // transferase activity // inferred from electronic annotation /// 0016757 // transferase activity, transferring glycosyl groups // inferred from electronic annotation /// 0016758 // transferase activity, transferring hexosyl groups // inferred from electronic annotation	---	20550	0.0230868
1429947_a_at	705.244	1695.13	P	P	2.40361	0.000244141	11	11	AK008179	Z-DNA binding protein 1	Zbp1	---	---	0003677 // DNA binding // inferred from electronic annotation /// 0003692 // left-handed Z-DNA binding // inferred from direct assay /// 0003723 // RNA binding // inferred from electronic annotation /// 0003726 // double-stranded RNA adenosine deaminase activity // inferred from electronic annotation	mRNA_processing_binding_Reactome // GenMAPP	20529	0.000320978
1437307_at	28.6309	68.7267	A	P	2.40044	0.00805664	11	11	BG069815	SUMO/sentrin specific peptidase 8	Senp8	0006508 // proteolysis // inferred from electronic annotation	---	0005515 // protein binding // inferred from electronic annotation /// 0008233 // peptidase activity // inferred from electronic annotation /// 0008234 // cysteine-type peptidase activity // not recorded /// 0008234 // cysteine-type peptidase activity // inferred from electronic annotation /// 0016787 // hydrolase activity // inferred from electronic annotation /// 0019784 // NEDD8-specific protea…	---	18854	0.0115333
1426960_a_at	174.878	419.404	P	P	2.39827	0.00292969	11	11	BM118638	fatty acid 2-hydroxylase	Fa2h	0006633 // fatty acid biosynthetic process // inferred from electronic annotation /// 0006810 // transport // inferred from electronic annotation /// 0008610 // lipid biosynthetic process // inferred from electronic annotation /// 0055114 // oxidation reduction // inferred from electronic annotation	0005783 // endoplasmic reticulum // inferred from electronic annotation /// 0005789 // endoplasmic reticulum membrane // inferred from electronic annotation /// 0005792 // microsome // inferred from electronic annotation /// 0016020 // membrane // inferred from electronic annotation /// 0016021 // integral to membrane // inferred from electronic annotation	0005506 // iron ion binding // inferred from electronic annotation /// 0016491 // oxidoreductase activity // inferred from electronic annotation /// 0020037 // heme binding // inferred from electronic annotation /// 0046872 // metal ion binding // inferred from electronic annotation /// 0046914 // transition metal ion binding // inferred from electronic annotation	---	15646	0.00505384
1448047_at	23.9645	57.45	A	P	2.3973	0.00805664	11	11	BQ179987	---	---	---	---	---	---	18853	0.0115339
1416139_at	40.1713	96.1526	A	P	2.39356	0.0375977	11	11	NM_009043	regenerating islet-derived 2	Reg2	---	---	0005488 // binding // inferred from electronic annotation /// 0005529 // sugar binding // inferred from electronic annotation	---	23482	0.0432145
1443515_at	21.9316	52.3602	A	P	2.38743	0.0302734	11	11	BE985708	RIKEN cDNA 1110032F04 gene	1110032F04Rik	---	---	---	---	22823	0.0358007
1423061_at	40.4312	96.5156	M	P	2.38716	0.0239258	11	11	BE947943	armadillo repeat gene deleted in velo-cardio-facial syndrome	Arvcf	0007155 // cell adhesion // inferred from electronic annotation /// 0016339 // calcium-dependent cell-cell adhesion // traceable author statement	0005634 // nucleus // inferred from direct assay /// 0005737 // cytoplasm // inferred from direct assay /// 0005886 // plasma membrane // inferred from direct assay	0005198 // structural molecule activity // inferred from electronic annotation /// 0005488 // binding // inferred from electronic annotation /// 0005515 // protein binding // inferred from physical interaction /// 0005515 // protein binding // inferred from electronic annotation	---	22061	0.0292714
1437595_at	89.2741	213.026	A	P	2.3862	0.0107422	11	11	BB531414	RIKEN cDNA E030010A14 gene	E030010A14Rik	---	0016020 // membrane // inferred from electronic annotation /// 0016021 // integral to membrane // inferred from electronic annotation	---	---	19647	0.0147571
1445271_at	67.6341	161.376	P	P	2.38602	0.000244141	11	11	BB433710	RIKEN cDNA 9230105E10 gene	9230105E10Rik	---	0005622 // intracellular // inferred from electronic annotation	0005515 // protein binding // inferred from electronic annotation /// 0008270 // zinc ion binding // inferred from electronic annotation /// 0046872 // metal ion binding // inferred from electronic annotation	---	20528	0.000320994
1454752_at	34.783	82.9707	P	P	2.38538	0.000732422	11	11	AV307961	RNA binding motif protein 24	Rbm24	0006412 // translation // inferred from electronic annotation /// 0016068 // type I hypersensitivity // inferred from electronic annotation /// 0042309 // homoiothermy // inferred from electronic annotation /// 0050826 // response to freezing // inferred from electronic annotation	0005622 // intracellular // inferred from electronic annotation /// 0005840 // ribosome // inferred from electronic annotation	0000166 // nucleotide binding // inferred from electronic annotation /// 0003676 // nucleic acid binding // inferred from electronic annotation /// 0003735 // structural constituent of ribosome // inferred from electronic annotation /// 0050825 // ice binding // inferred from electronic annotation	---	9890	0.00199879
1419137_at	48.4017	115.444	A	P	2.38512	0.0375977	11	11	NM_021423	SH3/ankyrin domain gene 3	Shank3	0000165 // MAPKKK cascade // inferred from genetic interaction /// 0001838 // embryonic epithelial tube formation // inferred from genetic interaction	0005737 // cytoplasm // inferred from electronic annotation /// 0016020 // membrane // inferred from electronic annotation /// 0030054 // cell junction // inferred from electronic annotation /// 0045202 // synapse // inferred from electronic annotation /// 0045211 // postsynaptic membrane // inferred from electronic annotation	0005515 // protein binding // inferred from physical interaction /// 0005515 // protein binding // inferred from electronic annotation	---	23481	0.0432163
1451698_at	23.7036	56.5286	A	P	2.38481	0.0375977	11	11	BC008994	proline/serine-rich coiled-coil 1	Psrc1	0001578 // microtubule bundle formation // inferred from direct assay /// 0007049 // cell cycle // inferred from mutant phenotype /// 0009987 // cellular process // inferred from direct assay /// 0030308 // negative regulation of cell growth // inferred from mutant phenotype /// 0031116 // positive regulation of microtubule polymerization // inferred from direct assay /// 0043193 // positive regu…	0005737 // cytoplasm // inferred from direct assay /// 0005737 // cytoplasm // inferred from electronic annotation /// 0005819 // spindle // inferred from direct assay /// 0015630 // microtubule cytoskeleton // inferred from direct assay /// 0030496 // midbody // inferred from direct assay	0005515 // protein binding // inferred from physical interaction /// 0008017 // microtubule binding // inferred from direct assay	---	23480	0.0432181
1418932_at	241.748	576.406	P	P	2.38433	0.000244141	11	11	AY061760	similar to NFIL3/E4BP4 transcription factor /// nuclear factor, interleukin 3, regulated	LOC100046232 /// Nfil3	0006350 // transcription // inferred from electronic annotation /// 0006355 // regulation of transcription, DNA-dependent // inferred from electronic annotation /// 0048511 // rhythmic process // inferred from electronic annotation	0005634 // nucleus // inferred from electronic annotation	0003677 // DNA binding // inferred from electronic annotation /// 0003700 // transcription factor activity // inferred from electronic annotation /// 0043565 // sequence-specific DNA binding // inferred from electronic annotation /// 0046983 // protein dimerization activity // inferred from electronic annotation	---	20527	0.00032101
1439773_at	188.983	450.523	P	P	2.38394	0.0239258	11	11	BI408205	lymphocyte antigen 6 complex, locus E	Ly6e	0001701 // in utero embryonic development // inferred from mutant phenotype /// 0030325 // adrenal gland development // inferred from mutant phenotype /// 0035265 // organ growth // inferred from mutant phenotype /// 0042415 // norepinephrine metabolic process // inferred from mutant phenotype /// 0048242 // epinephrine secretion // inferred from mutant phenotype /// 0055010 // ventricular cardia…	0005886 // plasma membrane // inferred from electronic annotation /// 0016020 // membrane // inferred from electronic annotation /// 0031225 // anchored to membrane // inferred from electronic annotation	---	---	22060	0.0292728
1451755_a_at	349.462	832.995	P	P	2.38365	0.0012207	11	11	BC003792	apolipoprotein B mRNA editing enzyme, catalytic polypeptide 1	Apobec1	0006397 // mRNA processing // inferred from electronic annotation /// 0010332 // response to gamma radiation // inferred from mutant phenotype /// 0016554 // cytidine to uridine editing // inferred from mutant phenotype /// 0016556 // mRNA modification // inferred from mutant phenotype /// 0042157 // lipoprotein metabolic process // inferred from mutant phenotype /// 0042158 // lipoprotein biosyn…	---	0003824 // catalytic activity // inferred from electronic annotation /// 0004126 // cytidine deaminase activity // not recorded /// 0005515 // protein binding // inferred from electronic annotation /// 0008270 // zinc ion binding // inferred from electronic annotation /// 0016787 // hydrolase activity // inferred from electronic annotation /// 0016814 // hydrolase activity, acting on carbon-nitro…	---	12063	0.00273122
1451852_at	21.2916	50.6731	A	P	2.37996	0.0185547	11	11	AF067060	2-cell-stage, variable group, member 3	Tcstv3	---	---	---	---	21236	0.0235822
1451644_a_at	593.146	1408.82	P	P	2.37517	0.000244141	11	11	BC010602	RIKEN cDNA 0610037M15 gene /// MHC class I like protein GS10 /// histocompatibility 2, Q region locus 1 /// histocompatibility 2, Q region locus 6	0610037M15Rik /// H2-gs10 /// H2-Q1 /// H2-Q6	0002474 // antigen processing and presentation of peptide antigen via MHC class I // inferred from electronic annotation /// 0006955 // immune response // inferred from electronic annotation /// 0019882 // antigen processing and presentation // inferred from electronic annotation /// 0019885 // antigen processing and presentation of endogenous peptide antigen via MHC class I // inferred by curator	0009986 // cell surface // inferred from direct assay /// 0016020 // membrane // inferred from electronic annotation /// 0016021 // integral to membrane // inferred from electronic annotation /// 0042612 // MHC class I protein complex // inferred from electronic annotation	0042605 // peptide antigen binding // inferred by curator /// 0042605 // peptide antigen binding // inferred from direct assay	---	20526	0.000321025
1460069_at	56.7119	134.679	P	P	2.37479	0.0107422	11	11	BB056038	structural maintenance of chromosomes 6	Smc6	0006281 // DNA repair // inferred from electronic annotation /// 0006310 // DNA recombination // inferred from electronic annotation /// 0006974 // response to DNA damage stimulus // inferred from electronic annotation	0005622 // intracellular // inferred from electronic annotation /// 0005634 // nucleus // inferred from electronic annotation /// 0005694 // chromosome // inferred from electronic annotation	0000166 // nucleotide binding // inferred from electronic annotation /// 0005524 // ATP binding // inferred from electronic annotation	---	19646	0.0147578
1419201_at	40.9184	97.1667	A	P	2.37465	0.0302734	11	11	NM_019974	kallikrein related-peptidase 11	Klk11	0006508 // proteolysis // inferred from electronic annotation	0005576 // extracellular region // inferred from direct assay /// 0005576 // extracellular region // inferred from electronic annotation	0003824 // catalytic activity // inferred from electronic annotation /// 0004252 // serine-type endopeptidase activity // inferred from electronic annotation /// 0008233 // peptidase activity // inferred from electronic annotation /// 0016787 // hydrolase activity // inferred from electronic annotation	---	22822	0.0358023
1439589_at	62.1449	147.312	P	P	2.37046	0.0302734	11	11	BM239715	---	---	---	---	---	---	22821	0.0358038
1438257_at	205.634	487.36	P	P	2.37004	0.0012207	11	11	AW045878	---	---	---	---	---	---	12062	0.00273145
1458849_at	41.9002	99.1215	A	P	2.36566	0.00292969	11	11	BB234186	N-acylsphingosine amidohydrolase 2	Asah2	0006629 // lipid metabolic process // inferred from electronic annotation /// 0006665 // sphingolipid metabolic process // inferred from electronic annotation /// 0006915 // apoptosis // inferred from electronic annotation /// 0008283 // cell proliferation // traceable author statement	0005624 // membrane fraction // inferred from direct assay /// 0005739 // mitochondrion // inferred from direct assay /// 0005886 // plasma membrane // inferred from electronic annotation /// 0016020 // membrane // inferred from electronic annotation /// 0016021 // integral to membrane // inferred from electronic annotation	0016787 // hydrolase activity // inferred from electronic annotation /// 0017040 // ceramidase activity // inferred from direct assay /// 0017040 // ceramidase activity // inferred from electronic annotation	S1P_Signaling // GenMAPP	15645	0.00505416
1448327_at	135.124	319.258	P	P	2.36271	0.00292969	11	11	NM_033268	actinin alpha 2	Actn2	0006936 // muscle contraction // inferred from physical interaction	0005737 // cytoplasm // inferred from electronic annotation /// 0005865 // striated muscle thin filament // traceable author statement /// 0030018 // Z disc // inferred from direct assay	0003779 // actin binding // inferred from electronic annotation /// 0005509 // calcium ion binding // inferred from electronic annotation /// 0005515 // protein binding // inferred from physical interaction /// 0005515 // protein binding // inferred from sequence or structural similarity /// 0030374 // ligand-dependent nuclear receptor transcription coactivator activity // inferred from direct as…	Striated_muscle_contraction // GenMAPP	15644	0.00505448
1460421_at	52.4935	124.02	A	P	2.36258	0.0141602	11	11	AF332089	zinc finger protein 133	Zfp133	---	---	---	---	20466	0.0186741
1454733_at	369.673	870.745	P	P	2.35545	0.000244141	11	11	BB138330	nucleotide-binding oligomerization domain containing 1	Nod1	0006915 // apoptosis // inferred from electronic annotation /// 0006917 // induction of apoptosis // inferred from reviewed computational analysis /// 0006919 // caspase activation // not recorded /// 0006952 // defense response // inferred from reviewed computational analysis /// 0007242 // intracellular signaling cascade // inferred from electronic annotation /// 0007242 // intracellular signal…	0005622 // intracellular // inferred from electronic annotation /// 0005737 // cytoplasm // not recorded /// 0005737 // cytoplasm // inferred from electronic annotation	0000166 // nucleotide binding // inferred from electronic annotation /// 0004871 // signal transducer activity // inferred from electronic annotation /// 0005515 // protein binding // not recorded /// 0005515 // protein binding // inferred from electronic annotation /// 0005515 // protein binding // inferred from sequence or structural similarity /// 0005524 // ATP binding // inferred from electr…	---	20525	0.000321041
1439043_at	31.7422	74.6518	P	P	2.35181	0.00585938	11	11	BE982794	Transformer 2 alpha homolog (Drosophila)	Tra2a	0000398 // nuclear mRNA splicing, via spliceosome // inferred from electronic annotation /// 0006397 // mRNA processing // inferred from electronic annotation /// 0008380 // RNA splicing // inferred from electronic annotation	0005634 // nucleus // inferred from direct assay /// 0005634 // nucleus // inferred from electronic annotation	0000166 // nucleotide binding // inferred from electronic annotation /// 0003676 // nucleic acid binding // inferred from electronic annotation /// 0003723 // RNA binding // inferred from sequence or structural similarity /// 0003723 // RNA binding // inferred from electronic annotation /// 0005515 // protein binding // inferred from physical interaction /// 0042802 // identical protein binding /…	---	17977	0.00879706
1441462_at	40.0285	94.0915	P	P	2.35062	0.0375977	11	11	BB428868	dedicator of cytokinesis 4	Dock4	---	0012505 // endomembrane system // inferred from electronic annotation /// 0016020 // membrane // inferred from electronic annotation /// 0032420 // stereocilium // inferred from direct assay /// 0032421 // stereocilium bundle // inferred from direct assay	0005085 // guanyl-nucleotide exchange factor activity // inferred from electronic annotation	---	23479	0.04322
1457971_at	27.8511	65.426	P	P	2.34913	0.00585938	11	11	BM877552	---	---	---	---	---	---	17976	0.00879754
1422271_at	42.7211	100.276	A	P	2.34722	0.0302734	11	11	NM_008919	pancreatic polypeptide receptor 1	Ppyr1	0007165 // signal transduction // inferred from electronic annotation /// 0007186 // G-protein coupled receptor protein signaling pathway // inferred from electronic annotation /// 0007218 // neuropeptide signaling pathway // inferred from electronic annotation	0005886 // plasma membrane // inferred from electronic annotation /// 0016020 // membrane // inferred from electronic annotation /// 0016021 // integral to membrane // inferred from electronic annotation	0001584 // rhodopsin-like receptor activity // inferred from electronic annotation /// 0001601 // peptide YY receptor activity // inferred from direct assay /// 0001602 // pancreatic polypeptide receptor activity // inferred from direct assay /// 0004871 // signal transducer activity // inferred from electronic annotation /// 0004872 // receptor activity // inferred from electronic annotation ///…	GPCRDB_Class_A_Rhodopsin-like // GenMAPP /// Peptide_GPCRs // GenMAPP	22820	0.0358054
1418990_at	495.722	1162.96	P	P	2.346	0.000244141	11	11	NM_025658	membrane-spanning 4-domains, subfamily A, member 4D	Ms4a4d	0007165 // signal transduction // inferred from electronic annotation	0016020 // membrane // inferred from electronic annotation /// 0016021 // integral to membrane // inferred from electronic annotation	0004872 // receptor activity // inferred from electronic annotation	---	20524	0.000321057
1448025_at	272.014	636.535	P	P	2.34008	0.000732422	11	11	AI662854	predicted gene, 668101 /// similar to SIRP beta 1 cell surface protein /// signal-regulatory protein beta 1	668101 /// LOC100038947 /// Sirpb1	0007242 // intracellular signaling cascade // inferred from direct assay /// 0050766 // positive regulation of phagocytosis // inferred from direct assay	0005886 // plasma membrane // inferred from direct assay	---	---	9888	0.0019992
1424932_at	108.178	252.571	P	P	2.33477	0.0012207	11	11	U03425	epidermal growth factor receptor	Egfr	0006468 // protein amino acid phosphorylation // inferred from electronic annotation /// 0007165 // signal transduction // inferred from direct assay /// 0007166 // cell surface receptor linked signal transduction // not recorded /// 0007169 // transmembrane receptor protein tyrosine kinase signaling pathway // inferred from electronic annotation /// 0007173 // epidermal growth factor receptor si…	0005622 // intracellular // inferred from direct assay /// 0005886 // plasma membrane // inferred from direct assay /// 0016020 // membrane // inferred from electronic annotation /// 0016021 // integral to membrane // inferred from electronic annotation /// 0016323 // basolateral plasma membrane // inferred from direct assay /// 0030139 // endocytic vesicle // inferred from direct assay	0000166 // nucleotide binding // inferred from electronic annotation /// 0004672 // protein kinase activity // inferred from electronic annotation /// 0004713 // protein tyrosine kinase activity // inferred from electronic annotation /// 0004714 // transmembrane receptor protein tyrosine kinase activity // inferred from electronic annotation /// 0004871 // signal transducer activity // inferred f…	---	12060	0.0027319
1437542_at	209.373	488.01	P	P	2.33081	0.000732422	11	11	BB319935	IKAROS family zinc finger 2	Ikzf2	0006350 // transcription // inferred from electronic annotation /// 0006355 // regulation of transcription, DNA-dependent // inferred from electronic annotation	0005622 // intracellular // inferred from electronic annotation /// 0005634 // nucleus // inferred from electronic annotation	0003676 // nucleic acid binding // inferred from electronic annotation /// 0003677 // DNA binding // inferred from electronic annotation /// 0008270 // zinc ion binding // inferred from electronic annotation /// 0046872 // metal ion binding // inferred from electronic annotation	---	9887	0.0019994
1439251_at	189.346	441.303	P	P	2.33067	0.000732422	11	11	BI133445	predicted gene, 100042616	100042616	---	---	---	---	9886	0.0019996
1451260_at	103.161	240.325	A	P	2.3296	0.00585938	11	11	BC020001	aldehyde dehydrogenase 1 family, member B1	Aldh1b1	0008152 // metabolic process // inferred from electronic annotation /// 0055114 // oxidation reduction // inferred from electronic annotation	0005739 // mitochondrion // inferred from electronic annotation /// 0005759 // mitochondrial matrix // inferred from electronic annotation	0004029 // aldehyde dehydrogenase (NAD) activity // inferred from electronic annotation /// 0016491 // oxidoreductase activity // inferred from electronic annotation	---	17975	0.00879803
1444844_at	32.3627	75.3432	A	P	2.32809	0.0375977	11	11	BG074033	Fatty acid binding protein 3, muscle and heart	Fabp3	0006656 // phosphatidylcholine biosynthetic process // inferred from genetic interaction /// 0006810 // transport // inferred from electronic annotation	0005737 // cytoplasm // inferred from electronic annotation	0005215 // transporter activity // inferred from electronic annotation /// 0005488 // binding // inferred from electronic annotation /// 0008289 // lipid binding // inferred from electronic annotation	---	23478	0.0432218
1440342_at	399.322	928.676	P	P	2.32563	0.000244141	11	11	BB276544	RIKEN cDNA G530011O06 gene	G530011O06Rik	---	---	---	---	20523	0.000321072
1426368_at	492.483	1143.32	P	P	2.32155	0.000244141	11	11	AK014548	similar to Ras and Rab interactor 2 /// Ras and Rab interactor 2	LOC100044115 /// Rin2	0006897 // endocytosis // inferred from electronic annotation /// 0007165 // signal transduction // inferred from electronic annotation	0005737 // cytoplasm // inferred from electronic annotation	0005096 // GTPase activator activity // inferred from electronic annotation /// 0005515 // protein binding // inferred from electronic annotation	---	20522	0.000321088
1433279_at	30.4866	70.741	A	P	2.32039	0.0141602	11	11	AK017981	RIKEN cDNA 5830440H09 gene	5830440H09Rik	---	---	---	---	20465	0.018675
[truncated: 26,325 more rows]

## Sheet: Table S3
Control vs pDNA+EP DAVID output Increase of expression Gene ontology Molecular functions
Category	Term	Count	%	PValue	Genes	List Total	Pop Hits	Pop Total	Fold Enrichment	Bonferroni	Benjamini	FDR
GOTERM_MF_DIRECT	GO:0048248~CXCR3 chemokine receptor binding	4	0.568182	0.000300375	1417851_AT, 1456907_AT, 1418930_AT, 1419697_AT, 1418652_AT, 1419698_AT	593	5	18713	25.2452	0.243528	0.0164146	0.0160082
GOTERM_MF_DIRECT	GO:0001730~2'-5'-oligoadenylate synthetase activity	6	0.852273	3.53316e-06	1453196_A_AT, 1418686_AT, 1425374_AT, 1425119_AT, 1425065_AT, 1424775_AT	593	9	18713	21.0377	0.00327693	0.00032823	0.000320104
[truncated: 84 more rows]

## Sheet: Table S4
Control vs pDNA raw affymetrix probes data
[truncated: 27,164 more rows]

[truncated: 3 more sheets: Table S5, Table S6, Table S7]
